# Supplementary material for: Genome-wide identification of splicing QTLs in the human brain and their enrichment among schizophrenia-associated loci
Source: Nat Commun. 2017 Feb 27;8:14519. doi: 10.1038/ncomms14519 (PMC5333373; doi:10.1038/ncomms14519)
Supplement: Supplementary Data 1 — Full list of 8,966 sQTL SNPs with annotation [file ncomms14519-s2.xlsx]

## Sheet: Suppl_Data1
Supplementary Data 1. Full list of 8,966 sQTL SNPs with annotations
Rank	sQTL SNP_ID	Alternative_IDa	Double-corrected_P	FDR_corrected_P	SNP_position(hg19)	Ref	Alt(all_observed_alleles)	Function	Associated_AS_IDb	AS_type	AS_position(hg19)c	Gene
1	rs7724759		8.95066e-135	1.62739e-136	chr5:96076487	G	A	splice_region_variant&synonymous_variant	HsaEX0012625	Alternative exon skipping	chr5:96076449-96076487	CAST
2	rs508386		8.31351e-104	1.6627e-104	chr8:102899450	T	C	5_prime_UTR_variant	HsaEX0041904	Alternative exon skipping	chr8:102899369-102899455	NCALD
3	rs13422340		2.17525e-101	4.94376e-103	chr2:170457994	A	G	intron_variant	HsaALTD0004977	Alternative usage of splice sites at the donor site	chr2:170441000+170441007	PPIG
4	rs2276611		2.71907e-101	4.94376e-103	chr2:170441001	G	A	splice_donor_variant&intron_variant	HsaALTD0004977	Alternative usage of splice sites at the donor site	chr2:170441000+170441007	PPIG
5	rs10465799		4.41651e-100	8.83302e-101	chr1:39518006	G	A	intergenic_region	HsaALTD0004255	Alternative usage of splice sites at the donor site	chr1:39492070+39492074	NDUFS5
6	rs6692557		2.87083e-95	5.74167e-96	chr1:39525201	T	C	intergenic_region	HsaALTD0004255	Alternative usage of splice sites at the donor site	chr1:39492070+39492074	NDUFS5
7	rs9287917		1.84858e-94	6.16194e-96	chr2:170517503	A	C	intron_variant	HsaALTD0004977	Alternative usage of splice sites at the donor site	chr2:170441000+170441007	PPIG
8	rs7538228		6.8134e-92	1.36268e-92	chr1:39477635	T	G	intergenic_region	HsaALTD0004255	Alternative usage of splice sites at the donor site	chr1:39492070+39492074	NDUFS5
9	rs6663155		6.8134e-92	1.36268e-92	chr1:39498491	G	A	intron_variant	HsaALTD0004255	Alternative usage of splice sites at the donor site	chr1:39492070+39492074	NDUFS5
10	rs9786967		6.8134e-92	1.36268e-92	chr1:39528071	G	A	intergenic_region	HsaALTD0004255	Alternative usage of splice sites at the donor site	chr1:39492070+39492074	NDUFS5
11	rs13362120		7.49474e-91	1.36268e-92	chr5:96071194	T	C	intron_variant	HsaEX0012625	Alternative exon skipping	chr5:96076449-96076487	CAST
12	rs6090155		2.47119e-89	7.06054e-91	chr20:61527378	G	A	intron_variant	HsaALTD0001935	Alternative usage of splice sites at the donor site	chr20:61557791+61557784	DIDO1
13	rs116048601	rs3869062	4.0555e-86	5.79357e-87	chr6:29934891	A	G	intergenic_region	HsaALTD0003044	Alternative usage of splice sites at the donor site	chr6:29912393+29912411	HLA-A
14	rs114248237	rs2893999	4.0555e-86	5.79357e-87	chr6:29943832	T	C	intron_variant	HsaALTD0003044	Alternative usage of splice sites at the donor site	chr6:29912393+29912411	HLA-A
15	rs115930371	rs2286404	4.0555e-86	5.79357e-87	chr6:29973620	A	G	intron_variant	HsaALTD0003044	Alternative usage of splice sites at the donor site	chr6:29912393+29912411	HLA-A
16	rs115465871	rs16896044	4.0555e-86	5.79357e-87	chr6:29981750	G	A	intron_variant	HsaALTD0003044	Alternative usage of splice sites at the donor site	chr6:29912393+29912411	HLA-A
17	rs115751153	rs16896923	4.0555e-86	5.79357e-87	chr6:30000687	T	C	intron_variant	HsaALTD0003044	Alternative usage of splice sites at the donor site	chr6:29912393+29912411	HLA-A
18	rs17181601		8.67589e-79	1.73518e-79	chr14:42187932	C	T	intron_variant	HsaEX0036362	Alternative exon skipping	chr14:42202674-42202835	LRFN5
19	rs17181636		8.67589e-79	1.73518e-79	chr14:42196975	T	C	intron_variant	HsaEX0036362	Alternative exon skipping	chr14:42202674-42202835	LRFN5
20	rs4566975		1.70084e-77	2.83473e-78	chr7:128083454	G	A	intergenic_region	HsaEX0038906	Alternative exon skipping	chr7:128117136-128117227	METTL2B
21	rs115792267		2.86334e-77	4.77223e-78	chr1:87369131	C	A	missense_variant&splice_region_variant	HsaEX0055266	Alternative exon skipping	chr1:87368964-87369131	RP4-604K5.1
22	rs17011655		3.56517e-77	5.0931e-78	chr4:87197433	T	G	intron_variant	HsaEX0037721	Alternative exon skipping	chr4:87198203-87198376	MAPK10
23	rs2522966		6.71514e-76	1.86532e-77	chr17:35816616	C	T	intron_variant	HsaALTD0002068	Alternative usage of splice sites at the donor site	chr17:35850059+35850064	DUSP14
24	rs2035058		4.663e-75	7.77166e-76	chr4:87185006	A	G	intron_variant	HsaEX0037721	Alternative exon skipping	chr4:87198203-87198376	MAPK10
25	rs17718397		6.97266e-75	1.39453e-75	chr19:35248133	C	T	intergenic_region	HsaEX0073386	Alternative exon skipping	chr19:35170733-35170864	ZNF302
26	rs513159		3.79962e-72	7.59924e-73	chr8:102899476	C	T	intron_variant	HsaEX0041904	Alternative exon skipping	chr8:102899369-102899455	NCALD
27	rs17688516		6.57676e-69	1.31535e-69	chr6:27328577	A	G	intron_variant	HsaEX0073173	Alternative exon skipping	chr6:27335296-27335391	ZNF204P
28	rs550281		1.55435e-68	3.88588e-69	chr8:102914320	A	G	intron_variant	HsaEX0041904	Alternative exon skipping	chr8:102899369-102899455	NCALD
29	rs853195		7.23286e-68	1.6073e-69	chr17:35848255	C	A	intergenic_region	HsaALTD0002068	Alternative usage of splice sites at the donor site	chr17:35850059+35850064	DUSP14
30	rs2287218		1.55798e-67	4.58229e-69	chr12:110019338	C	A/G/T	missense_variant	HsaEX0039621	Alternative exon skipping	chr12:109999048-109999134	MMAB
31	rs11615336		1.92456e-67	4.58229e-69	chr12:109914802	C	A	intron_variant	HsaEX0039621	Alternative exon skipping	chr12:109999048-109999134	MMAB
32	rs1045582		1.92456e-67	4.58229e-69	chr12:109915727	G	T	5_prime_UTR_premature_start_codon_gain_variant	HsaEX0039621	Alternative exon skipping	chr12:109999048-109999134	MMAB
33	rs1045263		1.97039e-67	4.58229e-69	chr12:109974191	A	G	3_prime_UTR_variant	HsaEX0039621	Alternative exon skipping	chr12:109999048-109999134	MMAB
34	rs2295682		4.06375e-66	6.88771e-68	chr14:23374862	C	T	synonymous_variant	HsaEX0052649	Alternative exon skipping	chr14:23374815-23374868	RBM23
35	rs14863		2.11526e-65	4.91921e-67	chr12:109974151	C	T	3_prime_UTR_variant	HsaEX0039621	Alternative exon skipping	chr12:109999048-109999134	MMAB
36	rs10141347		2.32375e-65	7.74583e-66	chr14:104372909	T	G	intergenic_region	HsaEX0009471	Alternative exon skipping	chr14:104380816-104380970	C14orf2
37	rs853214		7.0722e-65	1.5716e-66	chr17:35860964	T	C	intron_variant	HsaALTD0002068	Alternative usage of splice sites at the donor site	chr17:35850059+35850064	DUSP14
38	rs1063215		7.0722e-65	1.5716e-66	chr17:35874936	A	G	3_prime_UTR_variant	HsaALTD0002068	Alternative usage of splice sites at the donor site	chr17:35850059+35850064	DUSP14
39	rs1264866		2.7262e-64	3.40774e-65	chr8:102859307	C	A	intron_variant	HsaEX0041904	Alternative exon skipping	chr8:102899369-102899455	NCALD
40	rs478917		1.25981e-63	2.09969e-64	chr8:102889127	G	A	intron_variant	HsaEX0041904	Alternative exon skipping	chr8:102899369-102899455	NCALD
41	rs10218979		2.06009e-63	1.28756e-64	chr10:32952029	G	A	intron_variant	HsaEX0008868	Alternative exon skipping	chr10:32871962-32872235	C10orf68
42	rs486196		4.20371e-63	7.00618e-64	chr8:102873333	T	C	intron_variant	HsaEX0041904	Alternative exon skipping	chr8:102899369-102899455	NCALD
43	rs12744791		6.39248e-60	4.26165e-61	chr1:233089728	C	T	intron_variant	HsaEX0010297	Alternative exon skipping	chr1:233091303-233091465	C1orf57
44	rs10857415		2.73673e-59	2.73673e-59	chr4:144829906	C	T	intergenic_region	HsaEX0055098	Alternative exon skipping	chr4:144900073-144900135	RP11-673E1.1
45	rs7553434		9.2757e-59	1.85514e-59	chr1:39458110	A	G	intron_variant	HsaALTD0004255	Alternative usage of splice sites at the donor site	chr1:39492070+39492074	NDUFS5
46	rs9878553		1.04165e-57	2.48012e-59	chr3:108414595	A	G	intergenic_region	HsaEX0021393	Alternative exon skipping	chr3:108321866-108322081	DZIP3
47	rs11214127		1.29458e-57	9.95833e-59	chr11:112068593	G	A	intron_variant	HsaINT0017311	Intron retention	chr11:112084585-112085484	BCO2
48	rs6437789		1.20874e-56	2.87795e-58	chr3:108386811	C	T	intron_variant	HsaEX0021393	Alternative exon skipping	chr3:108321866-108322081	DZIP3
49	rs9787234		2.06874e-56	2.58592e-57	chr1:59796808	C	T	intron_variant	HsaEX0025695	Alternative exon skipping	chr1:59810670-59810718	FGGY
50	rs2060986		1.09246e-55	4.55194e-57	chr3:108264948	G	A	intergenic_region	HsaEX0021393	Alternative exon skipping	chr3:108321866-108322081	DZIP3
51	rs9816505		2.00285e-55	4.55194e-57	chr3:108309709	G	A	intron_variant	HsaEX0021393	Alternative exon skipping	chr3:108321866-108322081	DZIP3
52	rs863123		4.17612e-53	5.22015e-54	chr1:59754855	T	C	intergenic_region	HsaEX0025695	Alternative exon skipping	chr1:59810670-59810718	FGGY
53	rs8028277		1.02316e-52	1.73417e-54	chr15:75684085	A	G	intron_variant	HsaINT0098806	Intron retention	chr15:75650960-75651044	MAN2C1
54	rs4451914		1.0405e-52	1.73417e-54	chr15:75739824	C	T	intron_variant	HsaINT0098806	Intron retention	chr15:75650960-75651044	MAN2C1
55	rs2290911		1.46298e-52	8.12765e-54	chr2:224919	A	G	splice_region_variant&synonymous_variant	HsaEX0058096	Alternative exon skipping	chr2:224868-224920	SH3YL1
56	rs41292543		2.11274e-52	7.82497e-54	chr1:46774783	A	G	missense_variant	HsaEX0069493	Alternative exon skipping	chr1:46775569-46775716	UQCRH
57	rs4237536		9.48108e-52	3.79243e-53	chr10:123596254	T	C	synonymous_variant	HsaEX0006482	Alternative exon skipping	chr10:123673305-123673408	ATE1
58	rs6585765		9.48108e-52	3.79243e-53	chr10:123606502	G	A	intron_variant	HsaEX0006482	Alternative exon skipping	chr10:123673305-123673408	ATE1
59	rs9401395		1.03841e-51	5.19203e-53	chr6:121669951	G	T	intergenic_region	HsaEX0011290	Alternative exon skipping	chr6:121629122-121629247	C6orf170
60	rs9398629		1.29801e-51	5.19203e-53	chr6:121629167	G	A/C	missense_variant	HsaEX0011290	Alternative exon skipping	chr6:121629122-121629247	C6orf170
61	rs10749435		1.36528e-51	3.79243e-53	chr10:123673339	T	C	synonymous_variant	HsaEX0006482	Alternative exon skipping	chr10:123673305-123673408	ATE1
62	rs7917343		1.4032e-51	3.79243e-53	chr10:123633118	A	G	intron_variant	HsaEX0006482	Alternative exon skipping	chr10:123673305-123673408	ATE1
63	rs4886699		1.69575e-51	2.87415e-53	chr15:75692303	A	C	intron_variant	HsaINT0098806	Intron retention	chr15:75650960-75651044	MAN2C1
64	rs7092052		7.48539e-51	2.99416e-52	chr10:123615028	A	G	intron_variant	HsaEX0006482	Alternative exon skipping	chr10:123673305-123673408	ATE1
65	rs9997931		2.45126e-50	2.45126e-50	chr4:144825754	T	C	intron_variant	HsaEX0055098	Alternative exon skipping	chr4:144900073-144900135	RP11-673E1.1
66	rs3807518		3.2223e-50	1.46468e-51	chr7:43738731	A	C	intron_variant	HsaEX0011445	Alternative exon skipping	chr7:43695632-43695752	C7orf44
67	rs11553746		3.95527e-50	2.19737e-51	chr2:272203	C	T	missense_variant	HsaEX0058096	Alternative exon skipping	chr2:224868-224920	SH3YL1
68	rs472963		4.50386e-50	7.50643e-51	chr8:102863119	T	C	intron_variant	HsaEX0041904	Alternative exon skipping	chr8:102899369-102899455	NCALD
69	rs1530942		2.76831e-49	5.53662e-50	chr15:40850688	A	G	intron_variant	HsaALTD0000839	Alternative usage of splice sites at the donor site	chr15:40857175+40856990+40856965	C15orf57
70	rs3803354		2.76831e-49	5.53662e-50	chr15:40856989	C	T	splice_donor_variant&intron_variant	HsaALTD0000839	Alternative usage of splice sites at the donor site	chr15:40857175+40856990+40856965	C15orf57
71	rs10518696		2.76831e-49	5.53662e-50	chr15:40898017	C	T	intron_variant	HsaALTD0000839	Alternative usage of splice sites at the donor site	chr15:40857175+40856990+40856965	C15orf57
72	rs61734605		1.08813e-48	6.04519e-50	chr11:34916657	C	T	missense_variant&splice_region_variant	HsaEX0005130	Alternative exon skipping	chr11:34916557-34916657	APIP
73	rs2938158		1.57633e-48	1.57633e-48	chr17:15447364	T	C	intron_variant	HsaINT0060557	Intron retention	chr17:15443876-15449098	FAM18B2
74	rs2295683		3.00876e-48	5.0996e-50	chr14:23388382	A	C	5_prime_UTR_variant	HsaEX0052649	Alternative exon skipping	chr14:23374815-23374868	RBM23
75	rs1951119		3.26661e-48	5.53662e-50	chr14:23388326	A	C	5_prime_UTR_variant	HsaEX0052649	Alternative exon skipping	chr14:23374815-23374868	RBM23
76	rs12416352		4.22031e-48	2.22122e-49	chr10:32919749	T	G	intron_variant	HsaEX0008868	Alternative exon skipping	chr10:32871962-32872235	C10orf68
77	rs12268559		4.88668e-48	2.22122e-49	chr10:32856746	A	C	missense_variant	HsaEX0008868	Alternative exon skipping	chr10:32871962-32872235	C10orf68
78	rs79716074		9.42356e-47	5.23531e-48	chr2:277003	A	G	missense_variant	HsaEX0058096	Alternative exon skipping	chr2:224868-224920	SH3YL1
79	rs7605824		9.42356e-47	5.23531e-48	chr2:280819	G	A	intron_variant	HsaEX0058096	Alternative exon skipping	chr2:224868-224920	SH3YL1
80	rs17714252		9.42356e-47	5.23531e-48	chr2:285471	G	A	intron_variant	HsaEX0058096	Alternative exon skipping	chr2:224868-224920	SH3YL1
81	rs11157930		1.05678e-46	1.8871e-48	chr14:23403171	T	G	intron_variant	HsaEX0052649	Alternative exon skipping	chr14:23374815-23374868	RBM23
82	rs10245456		1.37477e-46	5.97725e-48	chr7:43755241	A	G	intron_variant	HsaEX0011445	Alternative exon skipping	chr7:43695632-43695752	C7orf44
83	rs9213		2.30619e-46	1.28121e-47	chr2:218386	G	A	3_prime_UTR_variant	HsaEX0058096	Alternative exon skipping	chr2:224868-224920	SH3YL1
84	rs3791221		2.33354e-46	1.29641e-47	chr2:226933	A	G	intron_variant	HsaEX0058096	Alternative exon skipping	chr2:224868-224920	SH3YL1
85	rs2364397		2.37264e-45	8.78754e-47	chr7:140405706	A	G	intron_variant	HsaEX0042306	Alternative exon skipping	chr7:140400670-140400759	NDUFB2
86	rs2968553		4.03381e-45	1.75383e-46	chr7:140382156	T	C	intron_variant	HsaEX0042306	Alternative exon skipping	chr7:140400670-140400759	NDUFB2
87	rs11607986		6.24286e-45	8.91837e-46	chr11:34878809	A	G	intergenic_region	HsaEX0005130	Alternative exon skipping	chr11:34916557-34916657	APIP
88	rs4752606		2.67678e-44	1.07071e-45	chr10:123587732	C	T	intron_variant	HsaEX0006482	Alternative exon skipping	chr10:123673305-123673408	ATE1
89	rs10842779		4.22645e-43	1.05661e-44	chr12:26852260	C	T	intron_variant	HsaEX0032569	Alternative exon skipping	chr12:26852218-26852370	ITPR2
90	rs2069100		1.07095e-42	8.9246e-44	chr2:159415520	G	A	intron_variant	HsaEX0047806	Alternative exon skipping	chr2:159434681-159434775	PK4P
91	rs17687319		1.09622e-41	5.4811e-42	chr6:27238000	T	C	intergenic_region	HsaEX0073173	Alternative exon skipping	chr6:27335296-27335391	ZNF204P
92	rs858520		1.6705e-41	2.61016e-43	chr17:7530271	C	T	synonymous_variant	HsaEX0056273	Alternative exon skipping	chr17:7530261-7530362	SAT2
93	rs10851892		1.69222e-41	7.05092e-43	chr15:77176491	T	C	intergenic_region	HsaEX0056398	Alternative exon skipping	chr15:77196955-77197132	SCAPER
94	rs4312276		1.76273e-41	7.05092e-43	chr15:77164361	T	C	intron_variant	HsaEX0056398	Alternative exon skipping	chr15:77196955-77197132	SCAPER
95	rs3771644		2.36251e-41	1.38971e-42	chr2:159467006	C	A	intron_variant	HsaEX0047806	Alternative exon skipping	chr2:159434681-159434775	PK4P
96	rs2155939		3.61811e-41	4.02012e-42	chr8:102847202	A	G	intron_variant	HsaEX0041904	Alternative exon skipping	chr8:102899369-102899455	NCALD
97	rs3771635		6.02935e-41	3.54668e-42	chr2:159450163	T	C	intron_variant	HsaEX0047806	Alternative exon skipping	chr2:159434681-159434775	PK4P
98	rs1428656		6.89663e-41	2.29888e-41	chr5:27033902	T	C	intron_variant	HsaEX0014223	Alternative exon skipping	chr5:27028361-27028477	CDH9
99	rs2033236		1.14944e-40	2.29888e-41	chr5:27010686	T	G	intron_variant	HsaEX0014223	Alternative exon skipping	chr5:27028361-27028477	CDH9
100	rs17305311	rs17305311	1.24134e-40	3.54668e-42	chr19:54705641	T	C	intron_variant	HsaALTD0005600	Alternative usage of splice sites at the donor site	chr19:54704756+54704761+54704829	RPS9
101	rs8050354		1.27742e-40	9.12446e-42	chr16:53649168	C	T	intron_variant	HsaEX0055475	Alternative exon skipping	chr16:53672222-53672323	RPGRIP1L
102	rs2119160		1.46788e-40	6.11618e-42	chr2:223765491	C	T	5_prime_UTR_premature_start_codon_gain_variant	HsaEX0002072	Alternative exon skipping	chr2:223765392-223765498	ACSL3
103	rs3752955		2.80754e-40	7.58796e-42	chr9:77684690	A	C/G	synonymous_variant	HsaEX0011774	Alternative exon skipping	chr9:77684658-77684729	C9orf95
104	rs2288072		3.22823e-40	1.53725e-41	chr2:24390517	G	A	synonymous_variant	HsaEX0010801	Alternative exon skipping	chr2:24390496-24390552	C2orf84
105	rs6723257		3.22823e-40	1.53725e-41	chr2:24391129	A	G	intron_variant	HsaEX0010801	Alternative exon skipping	chr2:24390496-24390552	C2orf84
106	rs1549641		3.70704e-40	7.41407e-41	chr5:27012531	G	A	intron_variant	HsaEX0014223	Alternative exon skipping	chr5:27028361-27028477	CDH9
107	rs1046108		4.59606e-40	1.91503e-41	chr2:223807257	G	A	3_prime_UTR_variant	HsaEX0002072	Alternative exon skipping	chr2:223765392-223765498	ACSL3
108	rs11670757		6.35678e-40	3.73928e-41	chr19:41913431	G	T	intron_variant	HsaEX0006942	Alternative exon skipping	chr19:41939177-41939339	ATP5SL
109	rs284660		6.54305e-40	3.84885e-41	chr19:41932084	G	T	synonymous_variant	HsaEX0006942	Alternative exon skipping	chr19:41939177-41939339	ATP5SL
110	rs17112192		1.02262e-39	2.04524e-40	chr14:42170935	G	A	intron_variant	HsaEX0036362	Alternative exon skipping	chr14:42202674-42202835	LRFN5
111	rs1421091		1.02343e-39	7.3102e-41	chr16:53739773	A	T/C	intron_variant	HsaEX0055475	Alternative exon skipping	chr16:53672222-53672323	RPGRIP1L
112	rs284661		1.33556e-39	7.85626e-41	chr19:41932120	C	T	synonymous_variant	HsaEX0006942	Alternative exon skipping	chr19:41939177-41939339	ATP5SL
113	rs2288466		3.46947e-39	3.15406e-40	chr5:26988328	G	A	missense_variant	HsaEX0014223	Alternative exon skipping	chr5:27028361-27028477	CDH9
114	rs2288467		3.46947e-39	3.15406e-40	chr5:26988424	T	C	missense_variant	HsaEX0014223	Alternative exon skipping	chr5:27028361-27028477	CDH9
115	rs4707358		3.57954e-39	2.10561e-40	chr6:87994572	G	A	missense_variant	HsaEX0011261	Alternative exon skipping	chr6:88040410-88040430	C6orf162
116	rs7829693		6.40744e-39	7.11938e-40	chr8:102842872	T	G	intron_variant	HsaEX0041904	Alternative exon skipping	chr8:102899369-102899455	NCALD
117	rs1446886		6.46499e-39	9.2357e-40	chr7:64030116	C	T	intergenic_region	HsaEX0074176	Alternative exon skipping	chr7:63996197-63996314	ZNF680
118	rs1946155		1.59695e-38	1.14068e-39	chr16:53634295	C	T	3_prime_UTR_variant	HsaEX0055475	Alternative exon skipping	chr16:53672222-53672323	RPGRIP1L
119	rs8047089		1.59695e-38	1.14068e-39	chr16:53643659	C	T	intron_variant	HsaEX0055475	Alternative exon skipping	chr16:53672222-53672323	RPGRIP1L
120	rs116823721	rs1059612	1.66352e-38	4.15881e-39	chr6:30708955	G	A	intron_variant	HsaEX0025944	Alternative exon skipping	chr6:30708967-30709110	FLOT1
121	rs11763777		2.91117e-38	4.15881e-39	chr7:64075291	A	G	non_coding_exon_variant	HsaEX0074176	Alternative exon skipping	chr7:63996197-63996314	ZNF680
122	rs3771211		3.11548e-38	1.24619e-39	chr2:58354422	A	G	intron_variant	HsaEX0024827	Alternative exon skipping	chr2:58453863-58453919	FANCL
123	rs3812908		3.22984e-38	1.34577e-39	chr15:77176158	T	C	start_lost	HsaEX0056398	Alternative exon skipping	chr15:77196955-77197132	SCAPER
124	rs3760008		4.2587e-38	3.04193e-39	chr16:53635251	A	C	3_prime_UTR_variant	HsaEX0055475	Alternative exon skipping	chr16:53672222-53672323	RPGRIP1L
125	rs1743448		2.28955e-37	3.27078e-38	chr6:62510310	A	G	intron_variant	HsaEX0033400	Alternative exon skipping	chr6:62410641-62410682	KHDRBS2
126	rs1048771		2.38365e-37	5.81378e-39	chr1:46743900	C	T/A	synonymous_variant	HsaEX0069493	Alternative exon skipping	chr1:46775569-46775716	UQCRH
127	rs11542623		2.38365e-37	5.81378e-39	chr1:46746164	C	G/T	missense_variant	HsaEX0069493	Alternative exon skipping	chr1:46775569-46775716	UQCRH
128	rs9353430		2.61663e-37	3.27078e-38	chr6:62432348	T	C	intron_variant	HsaEX0033400	Alternative exon skipping	chr6:62410641-62410682	KHDRBS2
129	rs3758399		3.89399e-37	2.43374e-38	chr10:45476295	T	G	intron_variant	HsaEX0052483	Alternative exon skipping	chr10:45476340-45476375	RASSF4
130	rs3771595		4.39337e-37	3.37952e-38	chr2:159393449	T	C	intron_variant	HsaEX0047806	Alternative exon skipping	chr2:159434681-159434775	PK4P
131	rs7211847		4.54556e-37	5.28553e-39	chr17:7491910	G	A	intron_variant	HsaEX0056273	Alternative exon skipping	chr17:7530261-7530362	SAT2
132	rs115339255	rs9262142	4.7023e-37	9.40461e-38	chr6:30650026	G	A	intron_variant	HsaEX0025944	Alternative exon skipping	chr6:30708967-30709110	FLOT1
133	rs116295105		4.7023e-37	9.40461e-38	chr6:30652781	C	T	missense_variant	HsaEX0025944	Alternative exon skipping	chr6:30708967-30709110	FLOT1
134	rs720201		5.61547e-37	6.03814e-39	chr2:61376463	T	C	intron_variant	HsaEX0034302	Alternative exon skipping	chr2:61384997-61385147	KIAA1841
135	rs115420460	rs9262135	5.64277e-37	9.40461e-38	chr6:30618906	A	G	intron_variant	HsaEX0025944	Alternative exon skipping	chr6:30708967-30709110	FLOT1
136	rs116667166	rs9262132	6.58323e-37	9.40461e-38	chr6:30611350	C	A	3_prime_UTR_variant	HsaEX0025944	Alternative exon skipping	chr6:30708967-30709110	FLOT1
137	rs4707356		7.13604e-37	4.19767e-38	chr6:87976073	G	A	intergenic_region	HsaEX0011261	Alternative exon skipping	chr6:88040410-88040430	C6orf162
138	rs10131550		9.37803e-37	3.12601e-37	chr14:104373099	C	T	intergenic_region	HsaEX0009471	Alternative exon skipping	chr14:104380816-104380970	C14orf2
139	rs10147939		9.37803e-37	3.12601e-37	chr14:104378232	C	A	intergenic_region	HsaEX0009471	Alternative exon skipping	chr14:104380816-104380970	C14orf2
140	rs284652		1.73864e-36	1.02273e-37	chr19:41928652	C	T	synonymous_variant	HsaEX0006942	Alternative exon skipping	chr19:41939177-41939339	ATP5SL
141	rs11539202		2.22308e-36	1.23504e-37	chr11:34969112	A	G	missense_variant	HsaEX0005130	Alternative exon skipping	chr11:34916557-34916657	APIP
142	rs4674		2.28293e-36	1.3429e-37	chr19:41930396	A	G	synonymous_variant	HsaEX0006942	Alternative exon skipping	chr19:41939177-41939339	ATP5SL
143	rs7719204		2.86343e-36	2.20264e-37	chr5:26978090	C	T	intron_variant	HsaEX0014223	Alternative exon skipping	chr5:27028361-27028477	CDH9
144	rs284663		2.88353e-36	1.6962e-37	chr19:41932612	C	G/T	missense_variant	HsaEX0006942	Alternative exon skipping	chr19:41939177-41939339	ATP5SL
145	rs2145542		3.08902e-36	5.61639e-38	chr14:23419036	C	T	intron_variant	HsaEX0052649	Alternative exon skipping	chr14:23374815-23374868	RBM23
146	rs3808734		3.67461e-36	1.8373e-36	chr9:17633059	G	A	intron_variant	HsaEX0058005	Alternative exon skipping	chr9:17630352-17630422	SH3GL2
147	rs115211595	rs9262141	6.32639e-36	1.26528e-36	chr6:30644137	T	C	intergenic_region	HsaEX0025944	Alternative exon skipping	chr6:30708967-30709110	FLOT1
148	rs2231940		7.75149e-36	4.5597e-37	chr19:41944237	T	C	missense_variant	HsaEX0006942	Alternative exon skipping	chr19:41939177-41939339	ATP5SL
149	rs11150805		1.29787e-35	2.16312e-37	chr17:79638805	C	T	missense_variant	HsaEX0005863	Alternative exon skipping	chr17:79649521-79649705	ARL16
150	rs17151557		1.90309e-35	9.06235e-37	chr7:7559541	A	C	intron_variant	HsaEX0039315	Alternative exon skipping	chr7:7607657-7607754	MIOS
151	rs1290349		1.92503e-35	9.62516e-37	chr11:112037554	C	A	intergenic_region	HsaINT0017311	Intron retention	chr11:112084585-112085484	BCO2
152	rs11214105		1.92503e-35	9.62516e-37	chr11:112037653	G	A	intergenic_region	HsaINT0017311	Intron retention	chr11:112084585-112085484	BCO2
153	rs892044		2.29029e-35	1.14514e-36	chr19:41903671	A	T/G	intergenic_region	HsaEX0006942	Alternative exon skipping	chr19:41939177-41939339	ATP5SL
154	rs284662		2.60687e-35	1.53345e-36	chr19:41932275	T	C	missense_variant	HsaEX0006942	Alternative exon skipping	chr19:41939177-41939339	ATP5SL
155	rs3745290		2.91014e-35	1.26528e-36	chr19:41890003	C	T	intergenic_region	HsaEX0006942	Alternative exon skipping	chr19:41939177-41939339	ATP5SL
156	rs2295465		3.11997e-35	7.79991e-37	chr1:46726057	A	C	intron_variant	HsaEX0069493	Alternative exon skipping	chr1:46775569-46775716	UQCRH
157	rs360717		3.67461e-35	1.8373e-36	chr11:112034725	G	A	5_prime_UTR_variant	HsaINT0017311	Intron retention	chr11:112084585-112085484	BCO2
158	rs10445896		6.39989e-35	2.4615e-36	chr2:58390547	G	C/A	intron_variant	HsaEX0024827	Alternative exon skipping	chr2:58453863-58453919	FANCL
159	rs11498		8.00641e-35	8.79825e-37	chr2:61370819	A	G	non_coding_exon_variant	HsaEX0034302	Alternative exon skipping	chr2:61384997-61385147	KIAA1841
160	rs7095093		1.00944e-34	3.25626e-36	chr10:123715870	A	G	intergenic_region	HsaEX0006482	Alternative exon skipping	chr10:123673305-123673408	ATE1
161	rs16843245		1.22755e-34	6.13777e-36	chr2:242032709	C	T	3_prime_UTR_variant	HsaEX0040443	Alternative exon skipping	chr2:242033692-242033844	MTERFD2
162	rs3815292		1.22755e-34	6.13777e-36	chr2:242032762	A	G	3_prime_UTR_variant	HsaEX0040443	Alternative exon skipping	chr2:242033692-242033844	MTERFD2
163	rs3796093		1.22755e-34	6.13777e-36	chr2:242039198	T	C	missense_variant	HsaEX0040443	Alternative exon skipping	chr2:242033692-242033844	MTERFD2
164	rs2240544		1.22755e-34	6.13777e-36	chr2:242066830	G	A	synonymous_variant	HsaEX0040443	Alternative exon skipping	chr2:242033692-242033844	MTERFD2
165	rs11594190		1.48095e-34	7.40476e-36	chr10:32724827	G	A	non_coding_exon_variant	HsaEX0013417	Alternative exon skipping	chr10:32807344-32807433	CCDC7
166	rs7897978		1.555e-34	7.40476e-36	chr10:32745262	T	C	splice_region_variant&synonymous_variant	HsaEX0013417	Alternative exon skipping	chr10:32807344-32807433	CCDC7
167	rs10853751		1.77021e-34	8.85104e-36	chr19:41903220	G	A	missense_variant	HsaEX0006942	Alternative exon skipping	chr19:41939177-41939339	ATP5SL
168	rs9865		1.99849e-34	5.87791e-36	chr1:46827456	A	G	missense_variant	HsaEX0069493	Alternative exon skipping	chr1:46775569-46775716	UQCRH
169	rs7075342		1.99928e-34	7.40476e-36	chr10:32804398	A	G	intron_variant	HsaEX0013417	Alternative exon skipping	chr10:32807344-32807433	CCDC7
170	rs41276068		1.99928e-34	7.40476e-36	chr10:32807434	G	T	splice_donor_variant&intron_variant	HsaEX0013417	Alternative exon skipping	chr10:32807344-32807433	CCDC7
171	rs1998247		2.50685e-34	1.25342e-34	chr9:17631552	A	C	intron_variant	HsaEX0058005	Alternative exon skipping	chr9:17630352-17630422	SH3GL2
172	rs1385614		2.98955e-34	9.34235e-36	chr4:176993039	T	C	intron_variant	HsaEX0070963	Alternative exon skipping	chr4:176989371-176989537	WDR17
173	rs12313993		6.18448e-34	1.47249e-35	chr12:26811045	T	A/C	synonymous_variant	HsaEX0032569	Alternative exon skipping	chr12:26852218-26852370	ITPR2
174	rs115847512	rs17185692	1.27393e-33	3.18483e-34	chr6:29828316	G	A	intergenic_region	HsaALTD0003044	Alternative usage of splice sites at the donor site	chr6:29912393+29912411	HLA-A
175	rs10468481		2.06456e-33	2.40065e-35	chr17:7474992	G	A	3_prime_UTR_variant	HsaEX0056273	Alternative exon skipping	chr17:7530261-7530362	SAT2
176	rs8068222		2.11258e-33	2.40065e-35	chr17:7468688	G	T	intron_variant	HsaEX0056273	Alternative exon skipping	chr17:7530261-7530362	SAT2
177	rs1969230		2.30228e-33	2.09298e-34	chr1:227452700	C	T	intron_variant	HsaEX0014056	Alternative exon skipping	chr1:227410242-227410311	CDC42BPA
178	rs10916100		5.23245e-33	2.09298e-34	chr1:227380754	G	T	intron_variant	HsaEX0014056	Alternative exon skipping	chr1:227410242-227410311	CDC42BPA
179	rs11804709		6.95131e-33	9.93045e-34	chr1:227499593	T	C	intron_variant	HsaEX0014056	Alternative exon skipping	chr1:227410242-227410311	CDC42BPA
180	rs2303909		1.01915e-32	3.18483e-34	chr3:158366900	G	A	missense_variant	HsaEX0039424	Alternative exon skipping	chr3:158306641-158306713	MLF1
181	rs8455		1.01915e-32	3.18483e-34	chr3:158388780	T	C	missense_variant	HsaEX0039424	Alternative exon skipping	chr3:158306641-158306713	MLF1
182	rs4875		1.11469e-32	3.18483e-34	chr3:158320597	T	C	splice_region_variant&synonymous_variant	HsaEX0039424	Alternative exon skipping	chr3:158306641-158306713	MLF1
183	rs10080146		1.31521e-32	2.19201e-33	chr5:139564473	G	A	intron_variant	HsaEX0011112	Alternative exon skipping	chr5:139574031-139574237	C5orf32
184	rs10038443		1.31521e-32	2.19201e-33	chr5:139565028	A	G	intron_variant	HsaEX0011112	Alternative exon skipping	chr5:139574031-139574237	C5orf32
185	rs17286613		1.75361e-32	2.19201e-33	chr5:139581205	T	G	intron_variant	HsaEX0011112	Alternative exon skipping	chr5:139574031-139574237	C5orf32
186	rs10477333		1.75361e-32	2.19201e-33	chr5:139617885	T	G/C	intron_variant	HsaEX0011112	Alternative exon skipping	chr5:139574031-139574237	C5orf32
187	rs1336356		1.92792e-32	3.21319e-33	chr6:62387019	A	G	intergenic_region	HsaEX0033400	Alternative exon skipping	chr6:62410641-62410682	KHDRBS2
188	rs4712138		2.33735e-32	3.07546e-34	chr6:56463410	T	C	missense_variant	HsaEX0021048	Alternative exon skipping	chr6:56463274-56463507	DST
189	rs12096229		2.90025e-32	1.81266e-33	chr1:232671405	A	G	intergenic_region	HsaEX0058401	Alternative exon skipping	chr1:232669236-232669329	SIPA1L2
190	rs17318596		3.21714e-32	1.89244e-33	chr19:41937095	G	A	intergenic_region	HsaEX0006942	Alternative exon skipping	chr19:41939177-41939339	ATP5SL
191	rs3184618		4.07603e-32	4.07603e-33	chr8:136659426	G	A	3_prime_UTR_variant	HsaEX0033402	Alternative exon skipping	chr8:136653839-136653969	KHDRBS3
192	rs10936158		4.11658e-32	1.37219e-33	chr3:158404267	C	T	intron_variant	HsaEX0039424	Alternative exon skipping	chr3:158306641-158306713	MLF1
193	rs2293765		4.35533e-32	3.95939e-33	chr2:191520845	C	A	5_prime_UTR_variant	HsaEX0041541	Alternative exon skipping	chr2:191520703-191520879	NAB1
194	rs4286981		4.89124e-32	4.07603e-33	chr8:136636759	A	G	intron_variant	HsaEX0033402	Alternative exon skipping	chr8:136653839-136653969	KHDRBS3
195	rs9362415		6.66368e-32	3.91981e-33	chr6:87968565	A	G	missense_variant	HsaEX0011261	Alternative exon skipping	chr6:88040410-88040430	C6orf162
196	rs3734187		6.66368e-32	3.91981e-33	chr6:87969737	C	T	synonymous_variant	HsaEX0011261	Alternative exon skipping	chr6:88040410-88040430	C6orf162
197	rs12639052		6.96817e-32	2.17755e-33	chr3:158368524	A	C/T	intron_variant	HsaEX0039424	Alternative exon skipping	chr3:158306641-158306713	MLF1
198	rs3759115		7.86041e-32	4.13706e-33	chr12:123464279	T	C	3_prime_UTR_variant	HsaALTA0000647	Alternative usage of splice sites at the aceptor site	chr12:123466203+123466142+123466118	ARL6IP4
199	rs11905041		9.06793e-32	3.48767e-33	chr20:61563408	C	T	intron_variant	HsaALTD0001935	Alternative usage of splice sites at the donor site	chr20:61557791+61557784	DIDO1
200	rs3791731		9.94948e-32	2.92632e-33	chr2:26413368	C	A	intergenic_region	HsaEX0029223	Alternative exon skipping	chr2:26506985-26507072	HADHB
201	rs3792006		1.05347e-31	2.92632e-33	chr2:26498222	G	A	intron_variant	HsaEX0029223	Alternative exon skipping	chr2:26506985-26507072	HADHB
202	rs10009701		1.53071e-31	4.13706e-33	chr4:177045953	A	G	intron_variant	HsaEX0070963	Alternative exon skipping	chr4:176989371-176989537	WDR17
203	rs3758330		1.53884e-31	4.964e-33	chr9:130660232	T	C	splice_region_variant&intron_variant	HsaALTD0006245	Alternative usage of splice sites at the donor site	chr9:130660235+130660105	ST6GALNAC6
204	rs9821282		1.87346e-31	5.85458e-33	chr3:129160988	G	A	intron_variant	HsaEX0030994	Alternative exon skipping	chr3:129210984-129211037	IFT122
205	rs4504482		3.03032e-31	5.71759e-33	chr6:99893938	T	C	synonymous_variant	HsaEX0069924	Alternative exon skipping	chr6:99893673-99894226	USP45
206	rs3812130		3.26008e-31	1.9177e-32	chr6:87993761	G	A	3_prime_UTR_variant	HsaEX0011261	Alternative exon skipping	chr6:88040410-88040430	C6orf162
207	rs6916994		3.26697e-31	1.92175e-32	chr6:87991236	C	T	intergenic_region	HsaEX0011261	Alternative exon skipping	chr6:88040410-88040430	C6orf162
208	rs6934603		3.26697e-31	1.92175e-32	chr6:87994015	A	G	missense_variant	HsaEX0011261	Alternative exon skipping	chr6:88040410-88040430	C6orf162
209	rs7612530		3.36196e-31	8.62041e-33	chr3:129188325	G	A	intron_variant	HsaEX0030994	Alternative exon skipping	chr3:129210984-129211037	IFT122
210	rs6918880		3.5449e-31	5.71759e-33	chr6:99934446	T	C	intron_variant	HsaEX0069924	Alternative exon skipping	chr6:99893673-99894226	USP45
211	rs883805		3.87532e-31	1.76151e-32	chr1:36878024	A	C	intergenic_region	HsaEX0044970	Alternative exon skipping	chr1:36886077-36886216	OSCP1
212	rs2275477		4.0394e-31	1.83609e-32	chr1:36886117	C	T	missense_variant	HsaEX0044970	Alternative exon skipping	chr1:36886077-36886216	OSCP1
213	rs34409118		4.0394e-31	1.83609e-32	chr1:36898067	T	C	missense_variant	HsaEX0044970	Alternative exon skipping	chr1:36886077-36886216	OSCP1
214	rs11768401		6.00488e-31	2.00163e-32	chr7:43598222	G	T	intron_variant	HsaEX0011445	Alternative exon skipping	chr7:43695632-43695752	C7orf44
215	rs17168516		8.08859e-31	3.85171e-32	chr7:7570959	T	G/C	intron_variant	HsaEX0039315	Alternative exon skipping	chr7:7607657-7607754	MIOS
216	rs1729674		8.88462e-31	8.97436e-33	chr2:61389737	T	G	missense_variant	HsaEX0034302	Alternative exon skipping	chr2:61384997-61385147	KIAA1841
217	rs919493		1.23255e-30	3.85171e-32	chr8:27291557	T	C	intron_variant	HsaEX0050881	Alternative exon skipping	chr8:27308560-27308595	PTK2B
218	rs891393		1.27106e-30	3.85171e-32	chr8:27309379	T	C	intron_variant	HsaEX0050881	Alternative exon skipping	chr8:27308560-27308595	PTK2B
219	rs1879184		1.27106e-30	3.85171e-32	chr8:27311703	T	C/A	synonymous_variant	HsaEX0050881	Alternative exon skipping	chr8:27308560-27308595	PTK2B
220	rs1879182		1.27106e-30	3.85171e-32	chr8:27315876	A	G	synonymous_variant	HsaEX0050881	Alternative exon skipping	chr8:27308560-27308595	PTK2B
221	rs1879181		1.27106e-30	3.85171e-32	chr8:27315900	A	G/T	synonymous_variant	HsaEX0050881	Alternative exon skipping	chr8:27308560-27308595	PTK2B
222	rs748282		1.27106e-30	3.85171e-32	chr8:27316980	T	G	intergenic_region	HsaEX0050881	Alternative exon skipping	chr8:27308560-27308595	PTK2B
223	rs2280375		1.27106e-30	3.85171e-32	chr8:27317337	A	G	3_prime_UTR_variant	HsaEX0050881	Alternative exon skipping	chr8:27308560-27308595	PTK2B
224	rs4149369		1.70343e-30	8.51714e-32	chr6:3016130	T	C	intron_variant	HsaEX0043655	Alternative exon skipping	chr6:3015764-3015877	NQO2
225	rs4472533		3.10314e-30	4.43306e-31	chr8:19463823	G	A	intron_variant	HsaINT0042034	Intron retention	chr8:19459377-19459502	CSGALNACT1
226	rs115559348	rs3129973	5.2311e-30	1.30778e-30	chr6:30721143	C	T	intergenic_region	HsaEX0025944	Alternative exon skipping	chr6:30708967-30709110	FLOT1
227	rs1049115		5.63852e-30	2.81926e-31	chr6:3015790	A	G	synonymous_variant	HsaEX0043655	Alternative exon skipping	chr6:3015764-3015877	NQO2
228	rs4145206		7.00054e-30	3.50027e-30	chr6:27291822	A	G	intergenic_region	HsaEX0073173	Alternative exon skipping	chr6:27335296-27335391	ZNF204P
229	rs2625954		7.39178e-30	1.89533e-31	chr3:129246414	T	C	intergenic_region	HsaEX0030994	Alternative exon skipping	chr3:129210984-129211037	IFT122
230	rs3749310		9.59491e-30	7.3807e-31	chr3:111730546	G	A	intron_variant	HsaEX0063534	Alternative exon skipping	chr3:111730610-111730712	TAGLN3
231	rs3749311		9.59491e-30	7.3807e-31	chr3:111730591	G	T	intron_variant	HsaEX0063534	Alternative exon skipping	chr3:111730610-111730712	TAGLN3
232	rs253662		9.94089e-30	6.62726e-31	chr3:138097313	T	C	intron_variant	HsaEX0040052	Alternative exon skipping	chr3:138091708-138091918	MRAS
233	rs9396228		1.04194e-29	1.60298e-31	chr6:56482704	A	C	intron_variant	HsaEX0021048	Alternative exon skipping	chr6:56463274-56463507	DST
234	rs12435558		1.15379e-29	2.30758e-30	chr14:42228458	C	T	intron_variant	HsaEX0036362	Alternative exon skipping	chr14:42202674-42202835	LRFN5
235	rs138864486		1.16001e-29	3.05265e-31	chr3:39140352	C	A	missense_variant	HsaALTA0003730	Alternative usage of splice sites at the aceptor site	chr3:39140384+39140344	GORASP1
236	rs1199334		1.25918e-29	6.62726e-31	chr3:138091140	A	G	intron_variant	HsaEX0040052	Alternative exon skipping	chr3:138091708-138091918	MRAS
237	rs1199333		1.25918e-29	6.62726e-31	chr3:138091701	G	T	splice_region_variant&intron_variant	HsaEX0040052	Alternative exon skipping	chr3:138091708-138091918	MRAS
238	rs9975817		1.34814e-29	3.37034e-30	chr21:44228727	G	A	intergenic_region	HsaEX0042344	Alternative exon skipping	chr21:44326950-44327012	NDUFV3
239	rs463498		1.34814e-29	3.37034e-30	chr21:44277414	C	T	intron_variant	HsaEX0042344	Alternative exon skipping	chr21:44326950-44327012	NDUFV3
240	rs80113248		1.5104e-29	1.5104e-30	chr20:18142462	A	G	splice_acceptor_variant&intron_variant	HsaALTA0002217	Alternative usage of splice sites at the aceptor site	chr20:18142467+18142464	CSRP2BP
241	rs3815575		1.56292e-29	3.63471e-31	chr12:109947905	C	T	intron_variant	HsaEX0039621	Alternative exon skipping	chr12:109999048-109999134	MMAB
242	rs12883810		2.28369e-29	6.52484e-31	chr14:68032235	C	T	intron_variant	HsaEX0048380	Alternative exon skipping	chr14:68023986-68024135	PLEKHH1
243	rs16868555		8.66662e-29	1.44444e-29	chr8:102867399	T	C	intron_variant	HsaEX0041904	Alternative exon skipping	chr8:102899369-102899455	NCALD
244	rs7712838		1.18926e-28	4.10089e-30	chr5:72347223	A	G	synonymous_variant	HsaEX0025424	Alternative exon skipping	chr5:72372277-72372436	FCHO2
245	rs16823042		1.24128e-28	5.64216e-30	chr1:36923032	T	C	intron_variant	HsaEX0044970	Alternative exon skipping	chr1:36886077-36886216	OSCP1
246	rs1377470		1.27229e-28	5.78314e-30	chr11:77050714	A	C	intron_variant	HsaEX0045260	Alternative exon skipping	chr11:77108072-77108138	PAK1
247	rs10224419		1.60248e-28	5.3416e-29	chr7:22870016	G	A	intergenic_region	HsaEX0066478	Alternative exon skipping	chr7:22857619-22857667	TOMM7
248	rs10224244		1.60248e-28	5.3416e-29	chr7:22870074	C	A	intergenic_region	HsaEX0066478	Alternative exon skipping	chr7:22857619-22857667	TOMM7
249	rs360712		2.63806e-28	1.31903e-29	chr11:112040027	A	G	synonymous_variant	HsaINT0017311	Intron retention	chr11:112084585-112085484	BCO2
250	rs2158235		2.98668e-28	5.85624e-30	chr17:35884717	T	C/A	intron_variant	HsaALTD0002068	Alternative usage of splice sites at the donor site	chr17:35850059+35850064	DUSP14
251	rs8028182		3.86512e-28	5.85624e-30	chr15:75718669	G	T	intron_variant	HsaINT0098806	Intron retention	chr15:75650960-75651044	MAN2C1
252	rs12942088		5.01414e-28	5.8304e-30	chr17:7482779	T	C	intergenic_region	HsaEX0056273	Alternative exon skipping	chr17:7530261-7530362	SAT2
253	rs12070076		5.59079e-28	2.54127e-29	chr1:36872665	T	C	intergenic_region	HsaEX0044970	Alternative exon skipping	chr1:36886077-36886216	OSCP1
254	rs6696510		5.59079e-28	2.54127e-29	chr1:36873176	A	G	intergenic_region	HsaEX0044970	Alternative exon skipping	chr1:36886077-36886216	OSCP1
255	rs16822823		5.59079e-28	2.54127e-29	chr1:36874242	A	G	intergenic_region	HsaEX0044970	Alternative exon skipping	chr1:36886077-36886216	OSCP1
256	rs11579178		5.77252e-28	2.30901e-29	chr1:89417918	C	T	intron_variant	HsaEX0012853	Alternative exon skipping	chr1:89426850-89426970	CCBL2
257	rs6447368		6.46487e-28	1.95905e-29	chr4:44682465	T	C	missense_variant	HsaEX0029088	Alternative exon skipping	chr4:44682458-44682569	GUF1
258	rs2725815		8.46864e-28	3.84938e-29	chr11:77027574	G	A	intergenic_region	HsaEX0045260	Alternative exon skipping	chr11:77108072-77108138	PAK1
259	rs2250647		8.46864e-28	3.84938e-29	chr11:77069746	A	G	intron_variant	HsaEX0045260	Alternative exon skipping	chr11:77108072-77108138	PAK1
260	rs1544465		9.19613e-28	3.67845e-29	chr7:7618720	A	G	intron_variant	HsaEX0039315	Alternative exon skipping	chr7:7607657-7607754	MIOS
261	rs3808731		1.13609e-27	5.68045e-28	chr9:17637196	A	G	intron_variant	HsaEX0058005	Alternative exon skipping	chr9:17630352-17630422	SH3GL2
262	rs6812211		1.14113e-27	3.45797e-29	chr4:44701750	A	C	3_prime_UTR_variant	HsaEX0029088	Alternative exon skipping	chr4:44682458-44682569	GUF1
263	rs11743103		1.49196e-27	2.4866e-28	chr5:87675962	A	C	intron_variant	HsaEX0017699	Alternative exon skipping	chr5:87581561-87581668	CTC-358I24.1
264	rs7143254		1.57464e-27	3.14928e-28	chr14:42171574	C	A	intron_variant	HsaEX0036362	Alternative exon skipping	chr14:42202674-42202835	LRFN5
265	rs17112198		1.57464e-27	3.14928e-28	chr14:42174515	A	G	intron_variant	HsaEX0036362	Alternative exon skipping	chr14:42202674-42202835	LRFN5
266	rs10899380		1.69113e-27	5.63711e-28	chr11:77194601	T	C	intergenic_region	HsaEX0045260	Alternative exon skipping	chr11:77108072-77108138	PAK1
267	rs41269255		1.918e-27	9.59002e-28	chr6:27277051	C	G/T	missense_variant	HsaEX0073173	Alternative exon skipping	chr6:27335296-27335391	ZNF204P
268	rs1786263		2.00168e-27	3.84938e-29	chr18:13116432	G	A/T	missense_variant	HsaINT0033666	Intron retention	chr18:13057733-13059080	CEP192
269	rs11800014		2.09938e-27	4.19877e-28	chr1:22414070	C	T	intron_variant	HsaALTD0001302	Alternative usage of splice sites at the donor site	chr1:22379235+22379361	CDC42
270	rs474337		2.30963e-27	3.84938e-29	chr18:13095609	T	A/G/C	missense_variant	HsaINT0033666	Intron retention	chr18:13057733-13059080	CEP192
271	rs578208		2.54059e-27	3.84938e-29	chr18:13068132	T	C	missense_variant	HsaINT0033666	Intron retention	chr18:13057733-13059080	CEP192
272	rs1787008		2.57909e-27	3.84938e-29	chr18:13058318	A	G	intron_variant	HsaINT0033666	Intron retention	chr18:13057733-13059080	CEP192
273	rs549908		2.66319e-27	1.10966e-28	chr11:112020916	T	G/A	synonymous_variant	HsaINT0017311	Intron retention	chr11:112084585-112085484	BCO2
274	rs243908		3.43995e-27	1.10966e-28	chr11:112005939	A	G	intergenic_region	HsaINT0017311	Intron retention	chr11:112084585-112085484	BCO2
275	rs2251430		3.76337e-27	1.14041e-28	chr8:27308849	A	G	intron_variant	HsaEX0050881	Alternative exon skipping	chr8:27308560-27308595	PTK2B
276	rs7911488		4.06177e-27	2.70784e-28	chr10:105154089	A	G	5_prime_UTR_premature_start_codon_gain_variant	HsaEX0069558	Alternative exon skipping	chr10:105153956-105154151	USMG5
277	rs2765527		4.10735e-27	1.95588e-28	chr1:89426260	T	C	intron_variant	HsaEX0012853	Alternative exon skipping	chr1:89426850-89426970	CCBL2
278	rs7593976		4.24238e-27	1.21211e-28	chr2:175353898	T	G	intergenic_region	HsaEX0028333	Alternative exon skipping	chr2:175347601-175347646	GPR155
279	rs7629273		4.35297e-27	6.21853e-28	chr3:11836386	T	C	intron_variant	HsaEX0010892	Alternative exon skipping	chr3:11849809-11850057	C3orf31
280	rs9378352		4.38181e-27	2.1909e-28	chr6:3011149	C	T	intron_variant	HsaEX0043655	Alternative exon skipping	chr6:3015764-3015877	NQO2
281	rs6505780		5.39475e-27	8.17387e-29	chr18:13069782	C	G/T	missense_variant	HsaINT0033666	Intron retention	chr18:13057733-13059080	CEP192
282	rs2765524		5.47726e-27	2.1909e-28	chr1:89417695	C	T/A	intron_variant	HsaEX0012853	Alternative exon skipping	chr1:89426850-89426970	CCBL2
283	rs1325923		6.7457e-27	2.69828e-28	chr1:89415576	T	C	intron_variant	HsaEX0012853	Alternative exon skipping	chr1:89426850-89426970	CCBL2
284	rs4431609		7.40974e-27	6.73613e-28	chr8:19293565	G	T	intron_variant	HsaEX0017467	Alternative exon skipping	chr8:19315041-19315327	CSGALNACT1
285	rs12223186		7.48435e-27	5.34596e-28	chr11:125331639	A	G	intron_variant	HsaEX0025586	Alternative exon skipping	chr11:125338945-125339052	FEZ1
286	rs7532151		8.09484e-27	2.69828e-28	chr1:89388944	A	C	intergenic_region	HsaEX0012853	Alternative exon skipping	chr1:89426850-89426970	CCBL2
287	rs8012568		8.36256e-27	1.19465e-28	chr14:23452884	T	C	intergenic_region	HsaEX0052649	Alternative exon skipping	chr14:23374815-23374868	RBM23
288	rs10801696		1.11389e-26	4.45555e-28	chr1:89406541	G	A	intron_variant	HsaEX0012853	Alternative exon skipping	chr1:89426850-89426970	CCBL2
289	rs7297949	rs7297949	1.15416e-26	2.88539e-27	chr12:11188140	A	G	intron_variant	HsaEX0063680	Alternative exon skipping	chr12:11273609-11273779	TAS2R14
290	rs12619026		1.19673e-26	3.14928e-28	chr2:170354790	A	G	intron_variant	HsaALTD0004977	Alternative usage of splice sites at the donor site	chr2:170441000+170441007	PPIG
291	rs4275659		1.54178e-26	8.11463e-28	chr12:123447928	T	C	intron_variant	HsaALTA0000647	Alternative usage of splice sites at the aceptor site	chr12:123466203+123466142+123466118	ARL6IP4
292	rs11589479		1.57849e-26	5.63747e-28	chr1:155033308	G	A	splice_region_variant&synonymous_variant	HsaEX0002286	Alternative exon skipping	chr1:155033239-155033308	ADAM15
293	rs11191642		1.58077e-26	2.25825e-27	chr10:105055912	A	G	intergenic_region	HsaEX0069558	Alternative exon skipping	chr10:105153956-105154151	USMG5
294	rs9370544		1.67246e-26	2.42385e-28	chr6:56476023	G	A	intron_variant	HsaEX0021048	Alternative exon skipping	chr6:56463274-56463507	DST
295	rs10755235		1.82188e-26	1.01215e-27	chr5:49991561	G	A	intron_variant	HsaEX0045635	Alternative exon skipping	chr5:50052953-50053049	PARP8
296	rs10514299		1.8658e-26	2.07311e-27	chr5:87663610	C	T	intron_variant	HsaEX0017699	Alternative exon skipping	chr5:87581561-87581668	CTC-358I24.1
297	rs582736		2.01413e-26	7.19331e-28	chr15:40764549	G	A	3_prime_UTR_variant	HsaALTD0000839	Alternative usage of splice sites at the donor site	chr15:40857175+40856990+40856965	C15orf57
298	rs4076750		2.08277e-26	4.16554e-27	chr1:22423543	A	G	intergenic_region	HsaALTD0001302	Alternative usage of splice sites at the donor site	chr1:22379235+22379361	CDC42
299	rs282559		2.86393e-26	9.54644e-28	chr5:50037381	C	T	intron_variant	HsaEX0045635	Alternative exon skipping	chr5:50052953-50053049	PARP8
300	rs169497		2.86393e-26	9.54644e-28	chr5:50053544	T	C	intron_variant	HsaEX0045635	Alternative exon skipping	chr5:50052953-50053049	PARP8
301	rs114376990	rs2235982	3.1855e-26	2.45039e-27	chr6:33380804	T	C	intron_variant	HsaALTA0002267	Alternative usage of splice sites at the aceptor site	chr6:33385593+33385472	CUTA
302	rs2207000		3.34548e-26	2.38963e-27	chr6:135623833	C	T	intron_variant	HsaEX0003257	Alternative exon skipping	chr6:135623850-135623955	AHI1
303	rs116981		4.12168e-26	2.42452e-27	chr7:23630468	C	T	intergenic_region	HsaEX0011462	Alternative exon skipping	chr7:23727847-23727942	C7orf46
304	rs242268		4.18316e-26	8.36632e-27	chr6:88061884	C	T	intron_variant	HsaEX0011261	Alternative exon skipping	chr6:88040410-88040430	C6orf162
305	rs12187444		4.28655e-26	5.35818e-27	chr5:139664820	T	C	intron_variant	HsaEX0011112	Alternative exon skipping	chr5:139574031-139574237	C5orf32
306	rs12830053		4.45673e-26	2.47596e-27	chr12:110057889	T	C	intergenic_region	HsaEX0039621	Alternative exon skipping	chr12:109999048-109999134	MMAB
307	rs12163987		4.97546e-26	2.07311e-27	chr5:87572026	A	G	intron_variant	HsaEX0017699	Alternative exon skipping	chr5:87581561-87581668	CTC-358I24.1
308	rs17407149		5.24358e-26	4.76689e-27	chr8:19274848	A	G	intron_variant	HsaEX0017467	Alternative exon skipping	chr8:19315041-19315327	CSGALNACT1
309	rs768705		7.04795e-26	2.93665e-27	chr5:87568710	A	G	intron_variant	HsaEX0017699	Alternative exon skipping	chr5:87581561-87581668	CTC-358I24.1
310	rs11767419		7.67184e-26	2.55728e-26	chr7:22878983	T	G	intergenic_region	HsaEX0066478	Alternative exon skipping	chr7:22857619-22857667	TOMM7
311	rs2173331	rs2173331	1.16081e-25	1.65831e-26	chr3:11878732	A	G	intron_variant	HsaEX0010892	Alternative exon skipping	chr3:11849809-11850057	C3orf31
312	rs17046094		1.2753e-25	1.82185e-26	chr12:79344826	G	A	intron_variant	HsaEX0063248	Alternative exon skipping	chr12:79349242-79349346	SYT1
313	rs11112064		1.2753e-25	1.82185e-26	chr12:79351238	G	A	intron_variant	HsaEX0063248	Alternative exon skipping	chr12:79349242-79349346	SYT1
314	rs114019026	rs9278027	1.91225e-25	9.10593e-27	chr6:33340510	T	C	intergenic_region	HsaALTA0002267	Alternative usage of splice sites at the aceptor site	chr6:33385593+33385472	CUTA
315	rs12155539		2.02003e-25	1.83639e-26	chr8:19316086	G	C/A	missense_variant	HsaEX0017467	Alternative exon skipping	chr8:19315041-19315327	CSGALNACT1
316	rs8104808		3.12121e-25	2.08081e-26	chr19:52887427	A	C	missense_variant	HsaEX0074472	Alternative exon skipping	chr19:52882674-52882793	ZNF880
317	rs3170100		3.12121e-25	2.08081e-26	chr19:52888620	T	G	3_prime_UTR_variant	HsaEX0074472	Alternative exon skipping	chr19:52882674-52882793	ZNF880
318	rs2240541		3.37562e-25	1.68781e-26	chr2:242065624	A	G	synonymous_variant	HsaEX0040443	Alternative exon skipping	chr2:242033692-242033844	MTERFD2
319	rs381798		3.47885e-25	6.95771e-26	chr6:88057130	A	G	intron_variant	HsaEX0011261	Alternative exon skipping	chr6:88040410-88040430	C6orf162
320	rs4802926		3.74546e-25	2.08081e-26	chr19:52880265	C	T	intron_variant	HsaEX0074472	Alternative exon skipping	chr19:52882674-52882793	ZNF880
321	rs2059818		3.74546e-25	2.08081e-26	chr19:52882520	T	C	intron_variant	HsaEX0074472	Alternative exon skipping	chr19:52882674-52882793	ZNF880
322	rs2128422		3.86829e-25	1.04548e-26	chr4:177079374	C	T	intron_variant	HsaEX0070963	Alternative exon skipping	chr4:176989371-176989537	WDR17
323	rs1362572		4.30436e-25	1.53727e-26	chr16:53587920	G	A	intergenic_region	HsaEX0055475	Alternative exon skipping	chr16:53672222-53672323	RPGRIP1L
324	rs385437		4.39696e-25	1.91172e-26	chr1:86822231	A	G	synonymous_variant	HsaEX0044604	Alternative exon skipping	chr1:86822127-86822285	ODF2L
325	rs357513		5.39767e-25	2.24903e-26	chr5:87513775	C	T	intron_variant	HsaEX0017699	Alternative exon skipping	chr5:87581561-87581668	CTC-358I24.1
326	rs6745226		5.93098e-25	1.79727e-26	chr2:26493597	C	A	intron_variant	HsaEX0029223	Alternative exon skipping	chr2:26506985-26507072	HADHB
327	rs149265		6.39065e-25	1.8259e-26	chr20:57566637	C	T	intron_variant	HsaEX0017940	Alternative exon skipping	chr20:57571694-57571856	CTSZ
328	rs448943		6.39065e-25	1.8259e-26	chr20:57570238	A	G	intergenic_region	HsaEX0017940	Alternative exon skipping	chr20:57571694-57571856	CTSZ
329	rs9320812		7.97097e-25	3.98548e-26	chr6:121674586	C	T	intergenic_region	HsaEX0011290	Alternative exon skipping	chr6:121629122-121629247	C6orf170
330	rs242263		8.01972e-25	4.71748e-26	chr6:88018313	C	A	intron_variant	HsaEX0011261	Alternative exon skipping	chr6:88040410-88040430	C6orf162
331	rs780401		8.25123e-25	3.43801e-26	chr5:87540210	T	C	intron_variant	HsaEX0017699	Alternative exon skipping	chr5:87581561-87581668	CTC-358I24.1
332	rs10100557		8.79531e-25	8.79531e-26	chr8:19445170	T	G	intron_variant	HsaINT0042034	Intron retention	chr8:19459377-19459502	CSGALNACT1
333	rs9760		1.06808e-24	3.05167e-26	chr20:57571763	A	G	synonymous_variant	HsaEX0017940	Alternative exon skipping	chr20:57571694-57571856	CTSZ
334	rs115164650	rs9278019	1.18139e-24	4.92245e-26	chr6:33326434	C	T	intergenic_region	HsaALTA0002267	Alternative usage of splice sites at the aceptor site	chr6:33385593+33385472	CUTA
335	rs1065407		1.23697e-24	2.24903e-26	chr5:96112083	T	G/A	3_prime_UTR_variant	HsaEX0012625	Alternative exon skipping	chr5:96076449-96076487	CAST
336	rs436790		1.24869e-24	3.12172e-25	chr19:44491927	G	A	intron_variant	HsaEX0073084	Alternative exon skipping	chr19:44494176-44494264	ZNF155
337	rs4664964		1.31269e-24	2.62538e-25	chr2:159341805	C	T	intron_variant	HsaEX0047806	Alternative exon skipping	chr2:159434681-159434775	PK4P
338	rs6754391		1.57839e-24	9.86494e-26	chr2:24369019	T	C	intron_variant	HsaEX0010801	Alternative exon skipping	chr2:24390496-24390552	C2orf84
339	rs2356186		1.83777e-24	2.62538e-25	chr2:159364472	T	C	intron_variant	HsaEX0047806	Alternative exon skipping	chr2:159434681-159434775	PK4P
340	rs414402		2.21407e-24	5.53517e-25	chr19:44492568	A	G	intron_variant	HsaEX0073084	Alternative exon skipping	chr19:44494176-44494264	ZNF155
341	rs1198423		2.9796e-24	1.41886e-25	chr1:23735241	G	T	intron_variant	HsaEX0064118	Alternative exon skipping	chr1:23735157-23735219	TCEA3
342	rs9398632		3.28282e-24	1.36784e-25	chr6:121661170	A	C	intergenic_region	HsaEX0011290	Alternative exon skipping	chr6:121629122-121629247	C6orf170
343	rs567289		3.28799e-24	1.56571e-25	chr5:6612464	A	G	intron_variant	HsaINT0116185	Intron retention	chr5:6605522-6606932	NSUN2
344	rs4701742		3.28799e-24	1.56571e-25	chr5:6613827	T	C	intron_variant	HsaINT0116185	Intron retention	chr5:6605522-6606932	NSUN2
345	rs4883201		3.49685e-24	4.37106e-25	chr12:9082581	A	G	intron_variant	HsaALTA0004908	Alternative usage of splice sites at the aceptor site	chr12:9099001+9098983	M6PR
346	rs6988825		3.85711e-24	5.51016e-25	chr8:19472837	A	C	intron_variant	HsaINT0042034	Intron retention	chr8:19459377-19459502	CSGALNACT1
347	rs2173033		4.16454e-24	4.62726e-25	chr1:59850907	G	A	intron_variant	HsaEX0025695	Alternative exon skipping	chr1:59810670-59810718	FGGY
348	rs7534016		4.16454e-24	4.62726e-25	chr1:59853319	A	G	intron_variant	HsaEX0025695	Alternative exon skipping	chr1:59810670-59810718	FGGY
349	rs1978273		4.17593e-24	3.7963e-25	chr2:191532039	G	A	intron_variant	HsaEX0041541	Alternative exon skipping	chr2:191520703-191520879	NAB1
350	rs7615711		4.59223e-24	1.91343e-25	chr3:129122292	A	G	intron_variant	HsaEX0030994	Alternative exon skipping	chr3:129210984-129211037	IFT122
351	rs1800606		4.96683e-24	1.34239e-25	chr11:6416959	C	T	intron_variant	HsaALTA0000540	Alternative usage of splice sites at the aceptor site	chr11:6416931+6416509	APBB1
352	rs2303711		5.20129e-24	2.4768e-25	chr5:6602544	T	C	intron_variant	HsaINT0116185	Intron retention	chr5:6605522-6606932	NSUN2
353	rs6496674		6.7829e-24	3.39145e-25	chr15:90976340	G	T	intron_variant	HsaINT0081806	Intron retention	chr15:90982632-90983733	IQGAP1
354	rs2074581		6.7829e-24	3.39145e-25	chr15:91009147	T	G	intron_variant	HsaINT0081806	Intron retention	chr15:90982632-90983733	IQGAP1
355	rs7169787		6.7829e-24	3.39145e-25	chr15:91039929	C	T	intron_variant	HsaINT0081806	Intron retention	chr15:90982632-90983733	IQGAP1
356	rs7961065		7.74864e-24	2.76737e-25	chr12:50513687	C	T	intron_variant	HsaEX0035441	Alternative exon skipping	chr12:50529216-50529399	LASS5
357	rs1554844		7.74864e-24	2.76737e-25	chr12:50514365	G	A	intergenic_region	HsaEX0035441	Alternative exon skipping	chr12:50529216-50529399	LASS5
358	rs3741562		7.74864e-24	2.76737e-25	chr12:50529736	G	A	synonymous_variant	HsaEX0035441	Alternative exon skipping	chr12:50529216-50529399	LASS5
359	rs2725830		8.39705e-24	3.9986e-25	chr11:77141718	T	C	intron_variant	HsaEX0045260	Alternative exon skipping	chr11:77108072-77108138	PAK1
360	rs2597963	rs2597963	8.85967e-24	2.21492e-24	chr12:11258011	G	A	intron_variant	HsaEX0063680	Alternative exon skipping	chr12:11273609-11273779	TAS2R14
361	rs10772420		8.99263e-24	2.24816e-24	chr12:11174276	G	A	missense_variant	HsaEX0063680	Alternative exon skipping	chr12:11273609-11273779	TAS2R14
362	rs2010481	rs2010481	8.99263e-24	2.24816e-24	chr12:11180340	T	C	intron_variant	HsaEX0063680	Alternative exon skipping	chr12:11273609-11273779	TAS2R14
363	rs2599396	rs2599396	8.99263e-24	2.24816e-24	chr12:11287271	G	A	intron_variant	HsaEX0063680	Alternative exon skipping	chr12:11273609-11273779	TAS2R14
364	rs2163177		9.13233e-24	2.76737e-25	chr8:27323860	T	C	intron_variant	HsaEX0050881	Alternative exon skipping	chr8:27308560-27308595	PTK2B
365	rs2708342	rs2708342	9.23437e-24	2.30859e-24	chr12:11279503	A	G	intron_variant	HsaEX0063680	Alternative exon skipping	chr12:11273609-11273779	TAS2R14
366	rs1043675		9.62914e-24	1.37559e-25	chr14:23456315	T	C	3_prime_UTR_variant	HsaEX0052649	Alternative exon skipping	chr14:23374815-23374868	RBM23
367	rs6011489		1.08806e-23	4.18485e-25	chr20:61568817	C	T	intron_variant	HsaALTD0001935	Alternative usage of splice sites at the donor site	chr20:61557791+61557784	DIDO1
368	rs3917979		1.15997e-23	5.79984e-25	chr1:36937392	T	C	intron_variant	HsaEX0044970	Alternative exon skipping	chr1:36886077-36886216	OSCP1
369	rs37349		1.28291e-23	2.06921e-25	chr5:64956428	C	T	intron_variant	HsaEX0049856	Alternative exon skipping	chr5:64864745-64864821	PPWD1
370	rs10106622		1.4466e-23	1.4466e-24	chr8:19419494	C	T	intron_variant	HsaINT0042034	Intron retention	chr8:19459377-19459502	CSGALNACT1
371	rs10942222		1.50959e-23	1.16122e-24	chr5:26970581	T	C	intron_variant	HsaEX0014223	Alternative exon skipping	chr5:27028361-27028477	CDH9
372	rs37334		1.59339e-23	3.31956e-25	chr5:64875105	G	C/T	intron_variant	HsaEX0049856	Alternative exon skipping	chr5:64864745-64864821	PPWD1
373	rs27574		1.76779e-23	6.31355e-25	chr5:50151965	C	T	intergenic_region	HsaEX0045635	Alternative exon skipping	chr5:50052953-50053049	PARP8
374	rs3738055		1.94013e-23	9.23872e-25	chr1:89426902	G	A	synonymous_variant	HsaEX0012853	Alternative exon skipping	chr1:89426850-89426970	CCBL2
375	rs12532693		2.32426e-23	9.68443e-25	chr7:7588857	C	T	intergenic_region	HsaEX0039315	Alternative exon skipping	chr7:7607657-7607754	MIOS
376	rs4969479		2.32912e-23	2.42617e-25	chr17:79992110	T	C	intergenic_region	HsaEX0018802	Alternative exon skipping	chr17:79995326-79995423	DCXR
377	rs9293258		2.35177e-23	1.80905e-24	chr5:26971951	A	G	intron_variant	HsaEX0014223	Alternative exon skipping	chr5:27028361-27028477	CDH9
378	rs1175232		2.35177e-23	1.80905e-24	chr5:26972230	T	C	intron_variant	HsaEX0014223	Alternative exon skipping	chr5:27028361-27028477	CDH9
379	rs921377		2.41364e-23	8.62015e-25	chr4:129879744	G	A	intron_variant	HsaEX0056488	Alternative exon skipping	chr4:129873498-129873687	SCLT1
380	rs2163377		2.5022e-23	1.66813e-24	chr11:34897474	A	C	intergenic_region	HsaEX0005130	Alternative exon skipping	chr11:34916557-34916657	APIP
381	rs11576871		2.79183e-23	3.10204e-24	chr1:59875451	T	C	intron_variant	HsaEX0025695	Alternative exon skipping	chr1:59810670-59810718	FGGY
382	rs667623		3.3046e-23	1.18022e-24	chr15:40765360	C	T	intergenic_region	HsaALTD0000839	Alternative usage of splice sites at the donor site	chr15:40857175+40856990+40856965	C15orf57
383	rs7233600		3.33882e-23	5.96218e-25	chr18:12986000	G	A	3_prime_UTR_variant	HsaINT0033666	Intron retention	chr18:13057733-13059080	CEP192
384	rs16905413		4.43066e-23	3.4082e-24	chr8:136580911	A	G	intron_variant	HsaEX0033402	Alternative exon skipping	chr8:136653839-136653969	KHDRBS3
385	rs4968210		4.55846e-23	5.2396e-25	chr17:7457352	G	A	intron_variant	HsaEX0056273	Alternative exon skipping	chr17:7530261-7530362	SAT2
386	rs1846206		4.98512e-23	7.1216e-24	chr3:11840903	A	G	intron_variant	HsaEX0010892	Alternative exon skipping	chr3:11849809-11850057	C3orf31
387	rs421505		5.11891e-23	1.27973e-23	chr19:44496145	T	C	intron_variant	HsaEX0073084	Alternative exon skipping	chr19:44494176-44494264	ZNF155
388	rs2427452		5.16783e-23	2.15326e-24	chr20:61577275	T	C	3_prime_UTR_variant	HsaALTD0001935	Alternative usage of splice sites at the donor site	chr20:61557791+61557784	DIDO1
389	rs1132812		5.2982e-23	2.03777e-24	chr16:30198151	A	G	synonymous_variant	HsaEX0001534	Alternative exon skipping	chr16:30291205-30291292	AC106782.7
390	rs1140034		5.50409e-23	2.62099e-24	chr7:140374049	T	C	missense_variant	HsaEX0042306	Alternative exon skipping	chr7:140400670-140400759	NDUFB2
391	rs7752202	rs7752202	5.68527e-23	5.68527e-24	chr6:33389603	C	T	intron_variant	HsaALTA0002267	Alternative usage of splice sites at the aceptor site	chr6:33385593+33385472	CUTA
392	rs13146736		5.72736e-23	2.3864e-24	chr4:176975408	T	C	intergenic_region	HsaEX0070963	Alternative exon skipping	chr4:176989371-176989537	WDR17
393	rs11663049		6.04252e-23	1.00709e-24	chr18:12991393	T	C	5_prime_UTR_variant	HsaINT0033666	Intron retention	chr18:13057733-13059080	CEP192
394	rs8104812		6.4035e-23	4.269e-24	chr19:52887437	A	G/C	missense_variant	HsaEX0074472	Alternative exon skipping	chr19:52882674-52882793	ZNF880
395	rs4727011		6.52619e-23	3.10771e-24	chr7:140369114	C	T	intergenic_region	HsaEX0042306	Alternative exon skipping	chr7:140400670-140400759	NDUFB2
396	rs2625956		8.46974e-23	2.82325e-24	chr3:129265270	T	G	intron_variant	HsaEX0030994	Alternative exon skipping	chr3:129210984-129211037	IFT122
397	rs6464937		8.62582e-23	4.10753e-24	chr7:140372579	T	C	intergenic_region	HsaEX0042306	Alternative exon skipping	chr7:140400670-140400759	NDUFB2
398	rs9450645		8.65295e-23	5.08997e-24	chr6:87977775	T	C	intergenic_region	HsaEX0011261	Alternative exon skipping	chr6:88040410-88040430	C6orf162
399	rs13282951		1.00001e-22	7.69235e-24	chr8:19398267	C	T	intron_variant	HsaINT0042034	Intron retention	chr8:19459377-19459502	CSGALNACT1
400	rs17124432		1.04249e-22	3.72319e-24	chr12:50510777	C	T	intron_variant	HsaEX0035441	Alternative exon skipping	chr12:50529216-50529399	LASS5
401	rs11158847		1.1599e-22	1.657e-23	chr14:70741697	C	T	intergenic_region	HsaEX0016900	Alternative exon skipping	chr14:70819853-70819969	COX16
402	rs6980558		1.25428e-22	1.25428e-23	chr8:19429049	A	G	intron_variant	HsaINT0042034	Intron retention	chr8:19459377-19459502	CSGALNACT1
403	rs7539697		1.27091e-22	1.41212e-23	chr1:59832762	G	A	intron_variant	HsaEX0025695	Alternative exon skipping	chr1:59810670-59810718	FGGY
404	rs2844333		1.28129e-22	5.82405e-24	chr11:77106868	T	G	intron_variant	HsaEX0045260	Alternative exon skipping	chr11:77108072-77108138	PAK1
405	rs6505776		1.43479e-22	2.56212e-24	chr18:12984144	C	A	missense_variant	HsaINT0033666	Intron retention	chr18:13057733-13059080	CEP192
406	rs10807976		1.48468e-22	2.47446e-23	chr7:149583170	C	T	intergenic_region	HsaEX0006984	Alternative exon skipping	chr7:149575767-149575835	ATP6V0E2
407	rs371708		1.59706e-22	6.65441e-24	chr5:87514004	G	T	intron_variant	HsaEX0017699	Alternative exon skipping	chr5:87581561-87581668	CTC-358I24.1
408	rs1145712		1.90418e-22	1.1201e-23	chr6:88021118	G	A	intron_variant	HsaEX0011261	Alternative exon skipping	chr6:88040410-88040430	C6orf162
409	rs115937388	rs34131062	1.95588e-22	4.88971e-23	chr6:31236410	C	T	intergenic_region	HsaALTA0004015	Alternative usage of splice sites at the aceptor site	chr6:31237320+31237302	HLA-C
410	rs116142952	rs2074488	1.95588e-22	4.88971e-23	chr6:31240431	C	A	intergenic_region	HsaALTA0004015	Alternative usage of splice sites at the aceptor site	chr6:31237320+31237302	HLA-C
411	rs114686470	rs7747738	1.97065e-22	4.92663e-23	chr6:31230924	C	T	intergenic_region	HsaEX0030096	Alternative exon skipping	chr6:31322884-31323000	HLA-B
412	rs114857229	rs28367594	1.97065e-22	4.92663e-23	chr6:31258141	G	A	intergenic_region	HsaEX0030096	Alternative exon skipping	chr6:31322884-31323000	HLA-B
413	rs2044523		1.99074e-22	7.10979e-24	chr4:129927804	C	T	intron_variant	HsaEX0056488	Alternative exon skipping	chr4:129873498-129873687	SCLT1
414	rs9303634		2.05653e-22	1.86957e-23	chr17:25628820	T	C	missense_variant	HsaEX0071628	Alternative exon skipping	chr17:25628814-25628982	WSB1
415	rs6505199		2.05653e-22	1.86957e-23	chr17:25637343	G	A	intron_variant	HsaEX0071628	Alternative exon skipping	chr17:25628814-25628982	WSB1
416	rs1052067		2.10105e-22	2.87815e-24	chr1:156206121	G	A	missense_variant	HsaALTA0006453	Alternative usage of splice sites at the aceptor site	chr1:156206140+156206079	PMF1
417	rs115871071	rs17198616	2.18528e-22	5.4632e-23	chr6:31247964	T	C	intergenic_region	HsaALTA0004015	Alternative usage of splice sites at the aceptor site	chr6:31237320+31237302	HLA-C
418	rs618176		2.49016e-22	5.65945e-24	chr11:126100932	C	T	intron_variant	HsaEX0023840	Alternative exon skipping	chr11:126099120-126099188	FAM118B
419	rs7002643		2.49114e-22	1.66076e-23	chr8:19389865	T	G	intron_variant	HsaINT0042034	Intron retention	chr8:19459377-19459502	CSGALNACT1
420	rs6697886		2.54239e-22	3.48272e-24	chr1:1173611	G	A	intergenic_region	HsaINT0146397	Intron retention	chr1:1164327-1167271	SDF4
421	rs10875852		2.57624e-22	1.1201e-23	chr12:49037870	G	A	intergenic_region	HsaEX0009176	Alternative exon skipping	chr12:49075670-49075848	C12orf41
422	rs10783273		2.57624e-22	1.1201e-23	chr12:49054715	C	T	intron_variant	HsaEX0009176	Alternative exon skipping	chr12:49075670-49075848	C12orf41
423	rs4500528		2.57624e-22	1.1201e-23	chr12:49058814	A	G	intron_variant	HsaEX0009176	Alternative exon skipping	chr12:49075670-49075848	C12orf41
424	rs11904548		2.59023e-22	3.4082e-24	chr2:191858990	G	A	intron_variant	HsaEX0062319	Alternative exon skipping	chr2:191854341-191854400	STAT1
425	rs6447363		2.9336e-22	8.88968e-24	chr4:44648797	G	A	intron_variant	HsaEX0029088	Alternative exon skipping	chr4:44682458-44682569	GUF1
426	rs717372		2.95607e-22	2.11148e-23	chr9:17699981	C	T	intron_variant	HsaEX0058005	Alternative exon skipping	chr9:17630352-17630422	SH3GL2
427	rs7951904		3.28918e-22	8.88968e-24	chr11:6412931	T	C	synonymous_variant	HsaALTA0000540	Alternative usage of splice sites at the aceptor site	chr11:6416931+6416509	APBB1
428	rs2670452		3.45002e-22	1.72501e-23	chr1:227405833	A	G	intron_variant	HsaEX0014056	Alternative exon skipping	chr1:227410242-227410311	CDC42BPA
429	rs7627219		3.53075e-22	4.41344e-23	chr3:11830536	T	C	intergenic_region	HsaEX0010892	Alternative exon skipping	chr3:11849809-11850057	C3orf31
430	rs1130059		3.56321e-22	1.61964e-23	chr11:77090939	C	T	splice_region_variant&synonymous_variant	HsaEX0045258	Alternative exon skipping	chr11:77068674-77068752	PAK1
431	rs7174198		3.61912e-22	2.26195e-23	chr15:91083186	C	T	intron_variant	HsaINT0081806	Intron retention	chr15:90982632-90983733	IQGAP1
432	rs6807838		4.29062e-22	4.29062e-23	chr3:118688424	T	C	intron_variant	HsaEX0031183	Alternative exon skipping	chr3:118644948-118645103	IGSF11
433	rs11975945		5.64469e-22	2.25787e-23	chr7:7657786	A	G	intergenic_region	HsaEX0039315	Alternative exon skipping	chr7:7607657-7607754	MIOS
434	rs777584		5.95236e-22	6.26564e-24	chr2:61410346	G	A	intron_variant	HsaEX0034302	Alternative exon skipping	chr2:61384997-61385147	KIAA1841
435	rs6592723		6.07116e-22	2.02372e-22	chr11:77195482	T	C	intergenic_region	HsaEX0045260	Alternative exon skipping	chr11:77108072-77108138	PAK1
436	rs11650955		6.44024e-22	1.05578e-23	chr17:67235705	G	A	intron_variant	HsaEX0000269	Alternative exon skipping	chr17:67284656-67284839	ABCA5
437	rs1056984		7.14141e-22	2.0404e-23	chr20:61519042	T	C	3_prime_UTR_variant	HsaALTD0001935	Alternative usage of splice sites at the donor site	chr20:61557791+61557784	DIDO1
438	rs3746766		7.14141e-22	2.0404e-23	chr20:61519988	A	G	3_prime_UTR_variant	HsaALTD0001935	Alternative usage of splice sites at the donor site	chr20:61557791+61557784	DIDO1
439	rs2273083		7.14141e-22	2.0404e-23	chr20:61521515	C	T	3_prime_UTR_variant	HsaALTD0001935	Alternative usage of splice sites at the donor site	chr20:61557791+61557784	DIDO1
440	rs2294998		7.14141e-22	2.0404e-23	chr20:61524133	C	T/A	intron_variant	HsaALTD0001935	Alternative usage of splice sites at the donor site	chr20:61557791+61557784	DIDO1
441	rs3829808		7.23533e-22	2.33398e-23	chr5:78909324	T	G	intron_variant	HsaEX0045391	Alternative exon skipping	chr5:78956624-78956777	PAPD4
442	rs41306852		7.39322e-22	1.05617e-22	chr10:98115019	G	A	missense_variant	HsaEX0044747	Alternative exon skipping	chr10:98115012-98115047	OPALIN
443	rs10076911		7.41527e-22	1.01579e-23	chr5:37173930	A	C	missense_variant	HsaEX0011165	Alternative exon skipping	chr5:37139442-37139472	C5orf42
444	rs480153		7.82548e-22	1.77852e-23	chr11:126072294	C	T	3_prime_UTR_variant	HsaEX0023840	Alternative exon skipping	chr11:126099120-126099188	FAM118B
445	rs6794496		8.61568e-22	1.79493e-23	chr3:132401600	C	T	synonymous_variant	HsaEX0043539	Alternative exon skipping	chr3:132401547-132401662	NPHP3
446	rs41301609		8.69626e-22	5.43516e-23	chr10:45496126	G	T/A	missense_variant	HsaEX0052483	Alternative exon skipping	chr10:45476340-45476375	RASSF4
447	rs9461362		8.80114e-22	4.40057e-22	chr6:27303927	C	T	intergenic_region	HsaEX0073173	Alternative exon skipping	chr6:27335296-27335391	ZNF204P
448	rs34766665		8.94321e-22	9.9369e-23	chr7:35141504	T	C	intron_variant	HsaEX0020898	Alternative exon skipping	chr7:35158273-35158401	DPY19L2
449	rs4310935		9.28414e-22	1.75172e-23	chr17:67298327	A	G	intron_variant	HsaEX0000269	Alternative exon skipping	chr17:67284656-67284839	ABCA5
450	rs11601088		9.34789e-22	2.52646e-23	chr11:6415392	C	T	intron_variant	HsaALTA0000540	Alternative usage of splice sites at the aceptor site	chr11:6416931+6416509	APBB1
451	rs12450167		9.45931e-22	1.75172e-23	chr17:67261238	T	C	intron_variant	HsaEX0000269	Alternative exon skipping	chr17:67284656-67284839	ABCA5
452	rs11654323		9.45931e-22	1.75172e-23	chr17:67263614	T	C	intron_variant	HsaEX0000269	Alternative exon skipping	chr17:67284656-67284839	ABCA5
453	rs115007114	rs3095336	9.49782e-22	2.37445e-22	chr6:30738446	C	T	intergenic_region	HsaEX0025944	Alternative exon skipping	chr6:30708967-30709110	FLOT1
454	rs115749012	rs3130673	9.49782e-22	2.37445e-22	chr6:30746519	G	T	intergenic_region	HsaEX0025944	Alternative exon skipping	chr6:30708967-30709110	FLOT1
455	rs12449649		9.80965e-22	1.75172e-23	chr17:67260926	A	G	synonymous_variant	HsaEX0000269	Alternative exon skipping	chr17:67284656-67284839	ABCA5
456	rs2298110		1.05368e-21	9.57891e-23	chr1:20233051	A	G	missense_variant	HsaEX0045002	Alternative exon skipping	chr1:20232931-20233109	OTUD3
457	rs16823095		1.05368e-21	9.57891e-23	chr1:20235030	G	T	3_prime_UTR_variant	HsaEX0045002	Alternative exon skipping	chr1:20232931-20233109	OTUD3
458	rs10756904		1.21629e-21	8.6878e-23	chr9:17726844	G	T	intron_variant	HsaEX0058005	Alternative exon skipping	chr9:17630352-17630422	SH3GL2
459	rs2236235		1.38841e-21	3.96687e-23	chr14:68029313	G	A	missense_variant	HsaEX0048380	Alternative exon skipping	chr14:68023986-68024135	PLEKHH1
460	rs116265619	rs3131050	1.42467e-21	2.37445e-22	chr6:30760025	T	C	intergenic_region	HsaEX0025944	Alternative exon skipping	chr6:30708967-30709110	FLOT1
461	rs10037212		1.61838e-21	2.94252e-23	chr5:96084776	C	A	intron_variant	HsaEX0012625	Alternative exon skipping	chr5:96076449-96076487	CAST
462	rs217291		1.68862e-21	5.44716e-23	chr6:84393942	T	C	intron_variant	HsaINT0155758	Intron retention	chr6:84315523-84317417	SNAP91
463	rs116387714	rs3131060	1.89956e-21	2.37445e-22	chr6:30763291	G	A	intergenic_region	HsaEX0025944	Alternative exon skipping	chr6:30708967-30709110	FLOT1
464	rs115184190	rs3130641	1.89956e-21	2.37445e-22	chr6:30764081	C	T	intergenic_region	HsaEX0025944	Alternative exon skipping	chr6:30708967-30709110	FLOT1
465	rs2235526		1.91967e-21	3.83933e-22	chr1:22454001	T	C	intron_variant	HsaALTD0001302	Alternative usage of splice sites at the donor site	chr1:22379235+22379361	CDC42
466	rs217308		1.96098e-21	5.44716e-23	chr6:84369869	T	C	intron_variant	HsaINT0155758	Intron retention	chr6:84315523-84317417	SNAP91
467	rs1154763		1.99201e-21	1.53231e-22	chr11:112095039	G	A	intergenic_region	HsaINT0017311	Intron retention	chr11:112084585-112085484	BCO2
468	rs217323		2.12439e-21	5.44716e-23	chr6:84354101	G	A	intron_variant	HsaINT0155758	Intron retention	chr6:84315523-84317417	SNAP91
469	rs2162317		2.15429e-21	7.4286e-23	chr12:49098108	T	C	intron_variant	HsaEX0009176	Alternative exon skipping	chr12:49075670-49075848	C12orf41
470	rs2270761		2.25721e-21	2.05201e-22	chr17:25630388	T	C	splice_region_variant&intron_variant	HsaEX0071628	Alternative exon skipping	chr17:25628814-25628982	WSB1
471	rs1209710		2.69612e-21	2.07394e-22	chr3:138106698	C	T	intron_variant	HsaEX0040052	Alternative exon skipping	chr3:138091708-138091918	MRAS
472	rs16822826		3.62513e-21	1.64779e-22	chr1:36875406	G	A	intergenic_region	HsaEX0044970	Alternative exon skipping	chr1:36886077-36886216	OSCP1
473	rs116582597	rs1264341	3.62675e-21	3.29705e-22	chr6:30802465	A	G	intergenic_region	HsaEX0025944	Alternative exon skipping	chr6:30708967-30709110	FLOT1
474	rs3735334		3.64377e-21	6.07295e-22	chr7:149565489	T	C	non_coding_exon_variant	HsaEX0006984	Alternative exon skipping	chr7:149575767-149575835	ATP6V0E2
475	rs1003996		4.05192e-21	2.25107e-22	chr8:91931256	A	G	intron_variant	HsaEX0042380	Alternative exon skipping	chr8:91963341-91963432	NECAB1
476	rs2339289		4.72724e-21	2.25107e-22	chr8:91937320	A	G	intron_variant	HsaEX0042380	Alternative exon skipping	chr8:91963341-91963432	NECAB1
477	rs7018395		4.95235e-21	2.25107e-22	chr8:91953138	G	A	intron_variant	HsaEX0042380	Alternative exon skipping	chr8:91963341-91963432	NECAB1
478	rs1494284		5.41881e-21	2.70941e-21	chr4:164797386	T	C	intron_variant	HsaEX0037861	Alternative exon skipping	chr4:164782327-164782402	MARCH1
479	rs10852553		6.22568e-21	2.59404e-22	chr16:56825666	G	A	intron_variant	HsaEX0044413	Alternative exon skipping	chr16:56873433-56873516	NUP93
480	rs3736286		6.30569e-21	1.70424e-22	chr15:41105658	G	A	intron_variant	HsaEX0072735	Alternative exon skipping	chr15:41104911-41105100	ZFYVE19
481	rs4959785		7.32574e-21	6.65977e-22	chr6:3264101	A	G	intron_variant	HsaEX0050662	Alternative exon skipping	chr6:3264443-3264559	PSMG4
482	rs4959786		7.32574e-21	6.65977e-22	chr6:3264487	T	C/A	missense_variant	HsaEX0050662	Alternative exon skipping	chr6:3264443-3264559	PSMG4
483	rs4684807		7.71569e-21	9.64461e-22	chr3:11819683	T	C	intergenic_region	HsaEX0010892	Alternative exon skipping	chr3:11849809-11850057	C3orf31
484	rs1367038		7.74032e-21	5.95409e-22	chr11:112091299	G	T	intergenic_region	HsaINT0017311	Intron retention	chr11:112084585-112085484	BCO2
485	rs1138295		7.78211e-21	2.59404e-22	chr16:56873495	C	T	synonymous_variant	HsaEX0044413	Alternative exon skipping	chr16:56873433-56873516	NUP93
486	rs3184122		8.50881e-21	3.03886e-22	chr12:50570127	A	G	3_prime_UTR_variant	HsaEX0035441	Alternative exon skipping	chr12:50529216-50529399	LASS5
487	rs8164		8.72867e-21	2.3591e-22	chr11:6415882	G	A	3_prime_UTR_variant	HsaALTA0000540	Alternative usage of splice sites at the aceptor site	chr11:6416931+6416509	APBB1
488	rs2268996		8.96104e-21	3.20037e-22	chr6:88185777	T	C	intron_variant	HsaEX0052338	Alternative exon skipping	chr6:88274266-88274380	RARS2
489	rs1546977		9.45196e-21	2.48736e-22	chr6:84314423	A	G	intron_variant	HsaINT0155758	Intron retention	chr6:84315523-84317417	SNAP91
490	rs17053023		9.6696e-21	5.688e-22	chr6:125618969	T	C	intron_variant	HsaEX0066660	Alternative exon skipping	chr6:125579793-125579801	TPD52L1
491	rs217328		9.7007e-21	2.48736e-22	chr6:84347714	G	A	intron_variant	HsaINT0155758	Intron retention	chr6:84315523-84317417	SNAP91
492	rs2154754		1.08009e-20	1.80014e-21	chr11:77178698	G	A	intron_variant	HsaEX0045260	Alternative exon skipping	chr11:77108072-77108138	PAK1
493	rs2636751		1.13735e-20	5.68674e-22	chr4:106366209	T	C	intron_variant	HsaEX0049256	Alternative exon skipping	chr4:106359107-106359193	PPA2
494	rs4902804		1.23473e-20	2.05788e-21	chr14:70735345	A	G	intergenic_region	HsaEX0016900	Alternative exon skipping	chr14:70819853-70819969	COX16
495	rs5029444		1.26984e-20	1.0582e-21	chr7:23737795	T	C	intron_variant	HsaEX0011460	Alternative exon skipping	chr7:23737811-23737918	C7orf46
496	rs4717803	rs4717803	1.31231e-20	4.68681e-22	chr7:73095644	G	A	3_prime_UTR_variant	HsaEX0070878	Alternative exon skipping	chr7:73108322-73108380	WBSCR22
497	rs2293489	rs2293489	1.31231e-20	4.68681e-22	chr7:73107279	G	A	intron_variant	HsaEX0070878	Alternative exon skipping	chr7:73108322-73108380	WBSCR22
498	rs2023562		1.34171e-20	1.34171e-21	chr14:42270916	A	G	intron_variant	HsaEX0036362	Alternative exon skipping	chr14:42202674-42202835	LRFN5
499	rs6467365		1.34788e-20	1.34788e-20	chr7:130887581	T	C	intron_variant	HsaEX0039382	Alternative exon skipping	chr7:130887616-130887733	MKLN1
500	rs9333289		1.49782e-20	4.27949e-22	chr2:187498107	T	C	splice_region_variant&intron_variant	HsaEX0032418	Alternative exon skipping	chr2:187495524-187495585	ITGAV
501	rs7171422		1.59489e-20	1.32908e-21	chr15:90904741	G	A	intergenic_region	HsaINT0081806	Intron retention	chr15:90982632-90983733	IQGAP1
502	rs10438436		1.59489e-20	1.32908e-21	chr15:90908781	C	T	intergenic_region	HsaINT0081806	Intron retention	chr15:90982632-90983733	IQGAP1
503	rs11070295		1.7603e-20	4.75758e-22	chr15:41098339	C	T	intron_variant	HsaEX0072735	Alternative exon skipping	chr15:41104911-41105100	ZFYVE19
504	rs11896729		1.76254e-20	3.03886e-22	chr2:99225645	T	C	intron_variant	HsaALTA0009299	Alternative usage of splice sites at the aceptor site	chr2:99226219+99226106	UNC50
505	rs3203856		1.76254e-20	3.03886e-22	chr2:99226021	C	T	intron_variant	HsaALTA0009299	Alternative usage of splice sites at the aceptor site	chr2:99226219+99226106	UNC50
506	rs1516085		1.76254e-20	3.03886e-22	chr2:99232312	G	A	intron_variant	HsaALTA0009299	Alternative usage of splice sites at the aceptor site	chr2:99226219+99226106	UNC50
507	rs3769698		1.76254e-20	3.03886e-22	chr2:99233894	T	C	intron_variant	HsaALTA0009299	Alternative usage of splice sites at the aceptor site	chr2:99226219+99226106	UNC50
508	rs17513468		1.76254e-20	3.03886e-22	chr2:99235169	T	G	intergenic_region	HsaALTA0009299	Alternative usage of splice sites at the aceptor site	chr2:99226219+99226106	UNC50
509	rs9450716		1.76678e-20	5.88928e-22	chr6:88202841	G	A	intron_variant	HsaEX0052338	Alternative exon skipping	chr6:88274266-88274380	RARS2
510	rs6736755		1.79293e-20	3.03886e-22	chr2:99204428	C	T	3_prime_UTR_variant	HsaALTA0009299	Alternative usage of splice sites at the aceptor site	chr2:99226219+99226106	UNC50
511	rs923587		2.08876e-20	1.04438e-21	chr4:106364129	A	G	intron_variant	HsaEX0049256	Alternative exon skipping	chr4:106359107-106359193	PPA2
512	rs6475158		2.13801e-20	1.06901e-20	chr9:17635712	A	G	intron_variant	HsaEX0058005	Alternative exon skipping	chr9:17630352-17630422	SH3GL2
513	rs242275		2.19778e-20	2.74722e-21	chr6:88045963	G	T	intron_variant	HsaEX0011261	Alternative exon skipping	chr6:88040410-88040430	C6orf162
514	rs7191003		2.2715e-20	9.08599e-22	chr16:53203634	A	G	intron_variant	HsaEX0015128	Alternative exon skipping	chr16:53188359-53188455	CHD9
515	rs2585200		2.45147e-20	4.08578e-21	chr5:126631841	A	G	intron_variant	HsaEX0038723	Alternative exon skipping	chr5:126635688-126635738	MEGF10
516	rs1558308		2.46044e-20	1.75746e-21	chr7:23736510	C	T	intron_variant	HsaEX0011462	Alternative exon skipping	chr7:23727847-23727942	C7orf46
517	rs3740093		2.46583e-20	1.54114e-21	chr10:45499009	A	G	missense_variant	HsaEX0052483	Alternative exon skipping	chr10:45476340-45476375	RASSF4
518	rs12358699		2.46583e-20	1.54114e-21	chr10:45553729	G	A	intergenic_region	HsaEX0052483	Alternative exon skipping	chr10:45476340-45476375	RASSF4
519	rs12657663		2.51043e-20	6.27609e-22	chr5:134076812	G	A	missense_variant	HsaEX0012271	Alternative exon skipping	chr5:134076753-134077213	CAMLG
520	rs13402379		2.53179e-20	4.29117e-22	chr2:99209314	G	A	intergenic_region	HsaALTA0009299	Alternative usage of splice sites at the aceptor site	chr2:99226219+99226106	UNC50
521	rs835426		2.71025e-20	3.01139e-21	chr1:59860445	T	C	intron_variant	HsaEX0025695	Alternative exon skipping	chr1:59810670-59810718	FGGY
522	rs11168681		2.79169e-20	9.62652e-22	chr12:49076784	A	G	intergenic_region	HsaEX0009176	Alternative exon skipping	chr12:49075670-49075848	C12orf41
523	rs4959788		3.17135e-20	2.88304e-21	chr6:3264526	C	T	missense_variant	HsaEX0050662	Alternative exon skipping	chr6:3264443-3264559	PSMG4
524	rs9349832		3.75026e-20	4.36077e-22	chr6:56445051	G	A	intron_variant	HsaEX0021048	Alternative exon skipping	chr6:56463274-56463507	DST
525	rs10199334		3.96086e-20	1.88612e-21	chr2:24392618	T	C	intergenic_region	HsaEX0010801	Alternative exon skipping	chr2:24390496-24390552	C2orf84
526	rs17136537		3.98277e-20	5.68967e-21	chr7:35227297	G	A	intergenic_region	HsaEX0020898	Alternative exon skipping	chr7:35158273-35158401	DPY19L2
527	rs6721594		4.10451e-20	2.28029e-21	chr2:305203	T	C	intergenic_region	HsaEX0058096	Alternative exon skipping	chr2:224868-224920	SH3YL1
528	rs1198430		4.2668e-20	3.04772e-21	chr1:23755513	T	C	3_prime_UTR_variant	HsaEX0064118	Alternative exon skipping	chr1:23735157-23735219	TCEA3
529	rs1054866		5.01753e-20	2.00701e-21	chr20:61571208	C	A	intron_variant	HsaALTD0001935	Alternative usage of splice sites at the donor site	chr20:61557791+61557784	DIDO1
530	rs1201763		5.08877e-20	2.03551e-21	chr3:138076206	G	A	intron_variant	HsaEX0040052	Alternative exon skipping	chr3:138091708-138091918	MRAS
531	rs8299		5.09848e-20	1.34171e-21	chr18:33750046	C	T	synonymous_variant	HsaEX0022249	Alternative exon skipping	chr18:33719382-33719576	ELP2
532	rs1785928		5.65812e-20	1.41453e-21	chr18:33725931	G	A	missense_variant	HsaEX0022249	Alternative exon skipping	chr18:33719382-33719576	ELP2
533	rs10012987		5.71874e-20	3.36396e-21	chr4:52706270	A	G	intergenic_region	HsaEX0018791	Alternative exon skipping	chr4:52714371-52714533	DCUN1D4
534	rs2288073		5.90409e-20	2.46004e-21	chr2:24413298	A	G	missense_variant	HsaEX0010801	Alternative exon skipping	chr2:24390496-24390552	C2orf84
535	rs9333378		5.97284e-20	2.59689e-21	chr1:165601466	G	T/A	intron_variant	HsaEX0039146	Alternative exon skipping	chr1:165601468-165601511	MGST3
536	rs6487570		7.88959e-20	2.13232e-21	chr12:26863753	G	A	intron_variant	HsaEX0032569	Alternative exon skipping	chr12:26852218-26852370	ITPR2
537	rs3802329		8.34176e-20	7.58342e-21	chr8:19266727	C	A	intron_variant	HsaEX0017467	Alternative exon skipping	chr8:19315041-19315327	CSGALNACT1
538	rs10950957		8.5166e-20	9.46289e-21	chr7:23763280	A	G	intron_variant	HsaEX0011462	Alternative exon skipping	chr7:23727847-23727942	C7orf46
539	rs10941112		8.79884e-20	1.75977e-20	chr5:34004707	C	T	missense_variant	HsaEX0003902	Alternative exon skipping	chr5:34004679-34004839	AMACR
540	rs4665675		9.218e-20	2.49135e-21	chr2:24468132	T	C	intron_variant	HsaEX0010801	Alternative exon skipping	chr2:24390496-24390552	C2orf84
541	rs9367689		9.74536e-20	9.64887e-22	chr6:56426931	C	T	splice_region_variant&intron_variant	HsaEX0021048	Alternative exon skipping	chr6:56463274-56463507	DST
542	rs10262258		1.12553e-19	3.75178e-20	chr7:22842319	A	G	intergenic_region	HsaEX0066478	Alternative exon skipping	chr7:22857619-22857667	TOMM7
543	rs2726503		1.13193e-19	5.65966e-21	chr4:106298394	A	G	intron_variant	HsaEX0049256	Alternative exon skipping	chr4:106359107-106359193	PPA2
544	rs4445096		1.1715e-19	1.065e-20	chr6:3256895	A	G	intergenic_region	HsaEX0050662	Alternative exon skipping	chr6:3264443-3264559	PSMG4
545	rs10167001		1.21455e-19	6.07276e-20	chr2:136226626	C	T	intron_variant	HsaEX0074533	Alternative exon skipping	chr2:136148372-136148390	ZRANB3
546	rs214134		1.22082e-19	2.0347e-20	chr5:88253916	G	A	intron_variant	HsaEX0017709	Alternative exon skipping	chr5:88243625-88243736	CTC-454M9.1
547	rs6908834		1.26319e-19	7.4305e-21	chr6:87965528	T	C	synonymous_variant	HsaEX0011261	Alternative exon skipping	chr6:88040410-88040430	C6orf162
548	rs10152371		1.32419e-19	3.5789e-21	chr15:41103293	A	G	intron_variant	HsaEX0072735	Alternative exon skipping	chr15:41104911-41105100	ZFYVE19
549	rs10930562		1.40362e-19	2.98643e-21	chr2:173430707	C	T	intron_variant	HsaEX0046384	Alternative exon skipping	chr2:173428780-173428858	PDK1
550	rs7304711		1.41539e-19	6.15388e-21	chr12:49026058	T	G	intergenic_region	HsaEX0009176	Alternative exon skipping	chr12:49075670-49075848	C12orf41
551	rs17401719		1.45708e-19	2.64923e-21	chr5:96089046	T	C	intron_variant	HsaEX0012625	Alternative exon skipping	chr5:96076449-96076487	CAST
552	rs4961580		1.68545e-19	8.42727e-20	chr9:17634332	A	G	intron_variant	HsaEX0058005	Alternative exon skipping	chr9:17630352-17630422	SH3GL2
553	rs10112439		1.76686e-19	6.31023e-21	chr8:92016879	A	G	intron_variant	HsaEX0042380	Alternative exon skipping	chr8:91963341-91963432	NECAB1
554	rs1014309		1.89028e-19	2.12391e-21	chr6:56437465	T	C	intron_variant	HsaEX0021048	Alternative exon skipping	chr6:56463274-56463507	DST
555	rs12954256		1.89837e-19	4.21859e-21	chr18:12959059	C	T	intron_variant	HsaINT0033666	Intron retention	chr18:13057733-13059080	CEP192
556	rs2046909		2.07314e-19	6.28223e-21	chr4:44770222	C	A	intergenic_region	HsaEX0029088	Alternative exon skipping	chr4:44682458-44682569	GUF1
557	rs2358628		2.09667e-19	1.16481e-20	chr14:74631757	A	C	intron_variant	HsaEX0003650	Alternative exon skipping	chr14:74537898-74538200	ALDH6A1
558	rs7258		2.23628e-19	4.2194e-21	chr9:131196695	C	T	synonymous_variant	HsaEX0014882	Alternative exon skipping	chr9:131196689-131196892	CERCAM
559	rs8052283		2.31907e-19	5.04146e-21	chr16:53283966	G	A	synonymous_variant	HsaEX0015128	Alternative exon skipping	chr16:53188359-53188455	CHD9
560	rs941299		2.35168e-19	8.39886e-21	chr7:73125179	T	C	intron_variant	HsaEX0070878	Alternative exon skipping	chr7:73108322-73108380	WBSCR22
561	rs12917386		2.41972e-19	5.90175e-21	chr15:35233730	G	T	intron_variant	HsaINT0010897	Intron retention	chr15:35226837-35230937	AQR
562	rs12943480		3.00253e-19	1.50126e-19	chr17:15412038	G	A	intron_variant	HsaINT0060557	Intron retention	chr17:15443876-15449098	FAM18B2
563	rs8071082		3.00253e-19	1.50126e-19	chr17:15419589	G	T	intron_variant	HsaINT0060557	Intron retention	chr17:15443876-15449098	FAM18B2
564	rs9911005		3.1949e-19	1.59745e-19	chr17:15412809	G	A	intron_variant	HsaINT0060557	Intron retention	chr17:15443876-15449098	FAM18B2
565	rs2301733		3.89684e-19	9.7421e-20	chr7:110737149	T	C	5_prime_UTR_premature_start_codon_gain_variant	HsaEX0036804	Alternative exon skipping	chr7:110737083-110737189	LRRN3
566	rs1044314		4.24775e-19	3.03411e-20	chr11:125301805	G	T	3_prime_UTR_variant	HsaEX0025586	Alternative exon skipping	chr11:125338945-125339052	FEZ1
567	rs11904158		4.30464e-19	1.87158e-20	chr2:173461820	G	A	3_prime_UTR_variant	HsaEX0046384	Alternative exon skipping	chr2:173428780-173428858	PDK1
568	rs7502521		4.44605e-19	7.53567e-21	chr17:79644312	G	A	intergenic_region	HsaEX0005863	Alternative exon skipping	chr17:79649521-79649705	ARL16
569	rs1053419		4.58266e-19	1.52755e-19	chr14:104381502	T	A/C	missense_variant	HsaEX0009471	Alternative exon skipping	chr14:104380816-104380970	C14orf2
570	rs11850704		4.58266e-19	1.52755e-19	chr14:104381687	A	G	intron_variant	HsaEX0009471	Alternative exon skipping	chr14:104380816-104380970	C14orf2
571	rs2938171		4.62136e-19	4.62136e-19	chr17:15449627	A	G	intron_variant	HsaINT0060557	Intron retention	chr17:15443876-15449098	FAM18B2
572	rs508662		4.94928e-19	2.24967e-20	chr11:77099018	T	C	intron_variant	HsaEX0045260	Alternative exon skipping	chr11:77108072-77108138	PAK1
573	rs116733291	rs1264361	5.30974e-19	5.89971e-20	chr6:30777498	T	C	intergenic_region	HsaEX0025944	Alternative exon skipping	chr6:30708967-30709110	FLOT1
574	rs115799332	rs886424	5.30974e-19	5.89971e-20	chr6:30782002	G	A	non_coding_exon_variant	HsaEX0025944	Alternative exon skipping	chr6:30708967-30709110	FLOT1
575	rs115246198	rs1264353	5.30974e-19	5.89971e-20	chr6:30787762	G	T	intron_variant	HsaEX0025944	Alternative exon skipping	chr6:30708967-30709110	FLOT1
576	rs6897759		5.4912e-19	1.8304e-19	chr5:27058850	C	T	intergenic_region	HsaEX0014223	Alternative exon skipping	chr5:27028361-27028477	CDH9
577	rs6540777		6.55742e-19	2.18581e-20	chr1:213273769	T	C	intron_variant	HsaEX0055647	Alternative exon skipping	chr1:213247039-213247160	RPS6KC1
578	rs2956140		6.77638e-19	3.56651e-20	chr18:51795329	C	A	intergenic_region	HsaEX0048958	Alternative exon skipping	chr18:51810113-51810185	POLI
579	rs596887		6.77638e-19	3.56651e-20	chr18:51796976	C	T	intron_variant	HsaEX0048958	Alternative exon skipping	chr18:51810113-51810185	POLI
580	rs602422		6.77638e-19	3.56651e-20	chr18:51805130	A	G	intron_variant	HsaEX0048958	Alternative exon skipping	chr18:51810113-51810185	POLI
581	rs9902474		6.7942e-19	6.17655e-20	chr17:25606024	C	A	intergenic_region	HsaEX0071628	Alternative exon skipping	chr17:25628814-25628982	WSB1
582	rs10521279		6.80077e-19	1.8891e-20	chr16:53238253	T	G	intron_variant	HsaEX0015128	Alternative exon skipping	chr16:53188359-53188455	CHD9
583	rs295410		6.87104e-19	1.14517e-19	chr19:23511218	G	A	intergenic_region	HsaEX0074481	Alternative exon skipping	chr19:23557440-23557566	ZNF91
584	rs17554633		6.87104e-19	1.14517e-19	chr19:23556852	T	C	intron_variant	HsaEX0074481	Alternative exon skipping	chr19:23557440-23557566	ZNF91
585	rs11048661		6.92829e-19	1.77649e-20	chr12:26854124	C	A	intron_variant	HsaEX0032568	Alternative exon skipping	chr12:26854105-26854164	ITPR2
586	rs75589774		7.16997e-19	9.82188e-21	chr5:37182902	G	A	missense_variant	HsaEX0011165	Alternative exon skipping	chr5:37139442-37139472	C5orf42
587	rs4954246		7.89459e-19	6.07276e-20	chr2:136123848	G	A	intron_variant	HsaEX0074533	Alternative exon skipping	chr2:136148372-136148390	ZRANB3
588	rs10737984		8.18496e-19	1.63699e-19	chr6:62324544	T	C	intergenic_region	HsaEX0033400	Alternative exon skipping	chr6:62410641-62410682	KHDRBS2
589	rs6852236		8.64049e-19	5.08264e-20	chr4:52784678	A	G	intergenic_region	HsaEX0018791	Alternative exon skipping	chr4:52714371-52714533	DCUN1D4
590	rs6758362		9.10914e-19	6.07276e-20	chr2:136081193	G	T	intron_variant	HsaEX0074533	Alternative exon skipping	chr2:136148372-136148390	ZRANB3
591	rs3205137		9.18759e-19	1.55722e-20	chr17:79649304	A	G	intron_variant	HsaEX0005863	Alternative exon skipping	chr17:79649521-79649705	ARL16
592	rs34815730		9.18759e-19	1.55722e-20	chr17:79650181	A	G	intron_variant	HsaEX0005863	Alternative exon skipping	chr17:79649521-79649705	ARL16
593	rs8066889		9.18759e-19	1.55722e-20	chr17:79650828	T	C/G	missense_variant	HsaEX0005863	Alternative exon skipping	chr17:79649521-79649705	ARL16
594	rs7519099		1.02156e-18	6.00916e-20	chr1:227426205	C	T	intron_variant	HsaEX0014056	Alternative exon skipping	chr1:227410242-227410311	CDC42BPA
595	rs7861677		1.02904e-18	2.5726e-20	chr9:138775419	A	G	intron_variant	HsaINT0027166	Intron retention	chr9:138773641-138774661	CAMSAP1
596	rs3808727		1.03859e-18	2.59646e-19	chr9:17649842	A	C	intron_variant	HsaEX0058005	Alternative exon skipping	chr9:17630352-17630422	SH3GL2
597	rs3195676		1.05569e-18	2.11137e-19	chr5:34008100	C	T	missense_variant	HsaEX0003902	Alternative exon skipping	chr5:34004679-34004839	AMACR
598	rs1857961	rs1857961	1.12373e-18	1.60532e-19	chr3:11871898	T	C	intron_variant	HsaEX0010892	Alternative exon skipping	chr3:11849809-11850057	C3orf31
599	rs2284923		1.13304e-18	2.46313e-20	chr6:37348920	C	T	splice_region_variant&intron_variant	HsaEX0054152	Alternative exon skipping	chr6:37348926-37349130	RNF8
600	rs10270385		1.17329e-18	1.95549e-19	chr7:149560348	C	T	intron_variant	HsaEX0006984	Alternative exon skipping	chr7:149575767-149575835	ATP6V0E2
601	rs13243007		1.17329e-18	1.95549e-19	chr7:149567233	C	T	intron_variant	HsaEX0006984	Alternative exon skipping	chr7:149575767-149575835	ATP6V0E2
602	rs10952234		1.17329e-18	1.95549e-19	chr7:149568903	C	T	intron_variant	HsaEX0006984	Alternative exon skipping	chr7:149575767-149575835	ATP6V0E2
603	rs1133480		1.17329e-18	1.95549e-19	chr7:149577591	A	C	3_prime_UTR_variant	HsaEX0006984	Alternative exon skipping	chr7:149575767-149575835	ATP6V0E2
604	rs7838		1.18339e-18	2.5726e-20	chr9:138701523	C	T	3_prime_UTR_variant	HsaINT0027166	Intron retention	chr9:138773641-138774661	CAMSAP1
605	rs11721944		1.19882e-18	4.44009e-20	chr4:20717173	A	G	intron_variant	HsaEX0045171	Alternative exon skipping	chr4:20709426-20709493	PACRGL
606	rs7138945		1.24702e-18	4.45363e-20	chr12:50539419	T	G	intron_variant	HsaEX0035441	Alternative exon skipping	chr12:50529216-50529399	LASS5
607	rs6565620		1.28233e-18	2.24971e-20	chr17:79658100	C	T	intron_variant	HsaEX0005863	Alternative exon skipping	chr17:79649521-79649705	ARL16
608	rs11971297		1.29925e-18	6.49626e-20	chr7:7539233	G	A	intron_variant	HsaEX0039315	Alternative exon skipping	chr7:7607657-7607754	MIOS
609	rs115032519	rs166327	1.31179e-18	1.87399e-19	chr6:30002881	A	G	non_coding_exon_variant	HsaEX0042156	Alternative exon skipping	chr6:30002685-30002887	NCRNA00171
610	rs10486524		1.42499e-18	1.58332e-19	chr7:33242474	T	G	intron_variant	HsaEX0007790	Alternative exon skipping	chr7:33195250-33195314	BBS9
611	rs7624750		1.44797e-18	3.81045e-20	chr3:193334991	G	A	missense_variant	HsaEX0044744	Alternative exon skipping	chr3:193334967-193335074	OPA1
612	rs9845217		1.44797e-18	3.81045e-20	chr3:193365544	A	G	intron_variant	HsaEX0044744	Alternative exon skipping	chr3:193334967-193335074	OPA1
613	rs9461357		1.4513e-18	7.25652e-19	chr6:27296512	C	T	intergenic_region	HsaEX0073173	Alternative exon skipping	chr6:27335296-27335391	ZNF204P
614	rs1057569		1.53755e-18	2.79555e-20	chr5:96109610	G	A	3_prime_UTR_variant	HsaEX0012625	Alternative exon skipping	chr5:96076449-96076487	CAST
615	rs9518366		1.58751e-18	7.55958e-20	chr13:101959985	G	A	intron_variant	HsaEX0041629	Alternative exon skipping	chr13:101956379-101956507	NALCN
616	rs269783		1.592e-18	5.30667e-19	chr5:139515394	A	G	intergenic_region	HsaEX0011112	Alternative exon skipping	chr5:139574031-139574237	C5orf32
617	rs4142614		1.60289e-18	4.33213e-20	chr1:89362631	G	A	intergenic_region	HsaEX0012853	Alternative exon skipping	chr1:89426850-89426970	CCBL2
618	rs7745023		1.74236e-18	6.00813e-20	chr6:121577370	T	C	missense_variant	HsaEX0011290	Alternative exon skipping	chr6:121629122-121629247	C6orf170
619	rs1720827		1.74263e-18	1.08914e-19	chr3:138126481	G	A	intergenic_region	HsaEX0040052	Alternative exon skipping	chr3:138091708-138091918	MRAS
620	rs11857217		1.808e-18	4.75791e-20	chr15:35165366	G	A	intron_variant	HsaINT0010897	Intron retention	chr15:35226837-35230937	AQR
621	rs4720108		1.82978e-18	3.04963e-19	chr7:33195732	G	A	intron_variant	HsaEX0007790	Alternative exon skipping	chr7:33195250-33195314	BBS9
622	rs2597974	rs2597974	1.87317e-18	4.68293e-19	chr12:11252845	A	G	intron_variant	HsaEX0063681	Alternative exon skipping	chr12:11248297-11248400	TAS2R14
623	rs3754876		1.88895e-18	3.31395e-20	chr2:99185867	C	T	intron_variant	HsaALTA0009299	Alternative usage of splice sites at the aceptor site	chr2:99226219+99226106	UNC50
624	rs12151442		1.91352e-18	4.15983e-20	chr2:187537847	T	C	intron_variant	HsaEX0032418	Alternative exon skipping	chr2:187495524-187495585	ITGAV
625	rs11800062		1.92293e-18	6.00916e-20	chr1:227348126	T	C	intron_variant	HsaEX0014056	Alternative exon skipping	chr1:227410242-227410311	CDC42BPA
626	rs1996617		1.93068e-18	8.7758e-20	chr4:52798624	T	C	intergenic_region	HsaEX0018791	Alternative exon skipping	chr4:52714371-52714533	DCUN1D4
627	rs10864032		2.01843e-18	8.7758e-20	chr1:213161171	T	C	intron_variant	HsaEX0055652	Alternative exon skipping	chr1:213246212-213246328	RPS6KC1
628	rs7315843	rs7315843	2.10723e-18	7.0241e-19	chr12:11164751	G	A	intron_variant	HsaEX0063681	Alternative exon skipping	chr12:11248297-11248400	TAS2R14
629	rs1669413		2.10723e-18	7.0241e-19	chr12:11338781	C	A	missense_variant	HsaEX0063681	Alternative exon skipping	chr12:11248297-11248400	TAS2R14
630	rs1650019		2.10723e-18	7.0241e-19	chr12:11338983	T	C	synonymous_variant	HsaEX0063681	Alternative exon skipping	chr12:11248297-11248400	TAS2R14
631	rs1669424		2.10723e-18	7.0241e-19	chr12:11346562	T	C	intergenic_region	HsaEX0063681	Alternative exon skipping	chr12:11248297-11248400	TAS2R14
632	rs7744845		2.1752e-18	3.95492e-20	chr6:99956560	T	C	missense_variant	HsaEX0069924	Alternative exon skipping	chr6:99893673-99894226	USP45
633	rs1439377		2.49781e-18	7.56913e-20	chr4:44628607	C	T	intron_variant	HsaEX0029088	Alternative exon skipping	chr4:44682458-44682569	GUF1
634	rs10495258		2.52385e-18	6.00916e-20	chr1:227311310	C	T	intron_variant	HsaEX0014056	Alternative exon skipping	chr1:227410242-227410311	CDC42BPA
635	rs557491		2.63482e-18	4.8793e-20	chr17:67267317	T	C	missense_variant	HsaEX0000269	Alternative exon skipping	chr17:67284656-67284839	ABCA5
636	rs7035868		2.69234e-18	3.84619e-19	chr9:95683366	T	G	intergenic_region	HsaEX0073773	Alternative exon skipping	chr9:95634969-95635049	ZNF484
637	rs2708377		2.80964e-18	7.0241e-19	chr12:11216315	C	T	intron_variant	HsaEX0063681	Alternative exon skipping	chr12:11248297-11248400	TAS2R14
638	rs2269812		2.91366e-18	1.07913e-19	chr7:24746022	A	T/G	intron_variant	HsaEX0019326	Alternative exon skipping	chr7:24745819-24745995	DFNA5
639	rs4725833		2.92899e-18	4.88164e-19	chr7:149556518	C	T	synonymous_variant	HsaEX0006984	Alternative exon skipping	chr7:149575767-149575835	ATP6V0E2
640	rs2357070		3.11028e-18	1.63699e-19	chr1:232658363	A	G	intergenic_region	HsaEX0058401	Alternative exon skipping	chr1:232669236-232669329	SIPA1L2
641	rs6671200		3.24906e-18	2.03066e-19	chr1:95697529	A	C	intron_variant	HsaEX0056009	Alternative exon skipping	chr1:95702904-95703016	RWDD3
642	rs259359		3.24906e-18	2.03066e-19	chr1:95709039	A	G	intron_variant	HsaEX0056009	Alternative exon skipping	chr1:95702904-95703016	RWDD3
643	rs6829655		3.51338e-18	1.52755e-19	chr4:52810307	T	C	intergenic_region	HsaEX0018791	Alternative exon skipping	chr4:52714371-52714533	DCUN1D4
644	rs10072064		3.55723e-18	4.68056e-20	chr5:37159877	C	T	intron_variant	HsaEX0011165	Alternative exon skipping	chr5:37139442-37139472	C5orf42
645	rs10963190		3.61184e-18	5.15977e-19	chr9:17662411	G	A	intron_variant	HsaEX0058005	Alternative exon skipping	chr9:17630352-17630422	SH3GL2
646	rs11623369		3.70832e-18	3.3712e-19	chr14:70821164	G	A	intron_variant	HsaEX0016900	Alternative exon skipping	chr14:70819853-70819969	COX16
647	rs3743034		3.84183e-18	1.03833e-19	chr15:41101145	C	T	intron_variant	HsaEX0072735	Alternative exon skipping	chr15:41104911-41105100	ZFYVE19
648	rs7606251		4.03187e-18	8.57845e-20	chr2:201736734	T	C	intron_variant	HsaEX0049441	Alternative exon skipping	chr2:201742220-201742327	PPIL3
649	rs10942525		4.32193e-18	1.27116e-19	chr5:72295577	C	A/T	intron_variant	HsaEX0025424	Alternative exon skipping	chr5:72372277-72372436	FCHO2
650	rs4982704		4.44988e-18	7.54216e-20	chr14:23363537	C	A	intergenic_region	HsaEX0052649	Alternative exon skipping	chr14:23374815-23374868	RBM23
651	rs7968300		4.54682e-18	4.54682e-18	chr12:26090132	T	C	intergenic_region	HsaEX0001252	Alternative exon skipping	chr12:26109164-26109280	AC055707.1
652	rs9913509		4.86004e-18	2.43002e-18	chr17:15398953	T	C	intron_variant	HsaINT0060557	Intron retention	chr17:15443876-15449098	FAM18B2
653	rs16876991		5.02329e-18	1.62042e-19	chr5:78940783	C	T	intron_variant	HsaEX0045391	Alternative exon skipping	chr5:78956624-78956777	PAPD4
654	rs16831601		5.07071e-18	4.60973e-19	chr2:136151774	C	T	intron_variant	HsaEX0074533	Alternative exon skipping	chr2:136148372-136148390	ZRANB3
655	rs4838994		5.33503e-18	1.30123e-19	chr1:114151606	G	A	intron_variant	HsaEX0037284	Alternative exon skipping	chr1:114153284-114153376	MAGI3
656	rs16831395		5.4992e-18	1.52755e-19	chr2:135927428	T	C	3_prime_UTR_variant	HsaALTA0006921	Alternative usage of splice sites at the aceptor site	chr2:135920149+135920125	RAB3GAP1
657	rs9287439		5.65195e-18	1.52755e-19	chr2:135869761	C	T	intron_variant	HsaALTA0006921	Alternative usage of splice sites at the aceptor site	chr2:135920149+135920125	RAB3GAP1
658	rs1420149		6.13895e-18	8.76993e-19	chr7:33173159	G	A	intron_variant	HsaEX0007790	Alternative exon skipping	chr7:33195250-33195314	BBS9
659	rs4649383		6.40395e-18	3.0495e-19	chr1:232650867	C	T	synonymous_variant	HsaEX0058401	Alternative exon skipping	chr1:232669236-232669329	SIPA1L2
660	rs10922501		6.40952e-18	1.7323e-19	chr1:89359789	T	C	intergenic_region	HsaEX0012853	Alternative exon skipping	chr1:89426850-89426970	CCBL2
661	rs149313		6.55179e-18	1.19123e-19	chr5:96070205	T	C	intron_variant	HsaEX0012625	Alternative exon skipping	chr5:96076449-96076487	CAST
662	rs1047616		6.90147e-18	6.27406e-19	chr17:25642522	G	A	intergenic_region	HsaEX0071628	Alternative exon skipping	chr17:25628814-25628982	WSB1
663	rs3017289		6.90308e-18	3.00134e-19	chr18:51780408	A	C	intergenic_region	HsaEX0048958	Alternative exon skipping	chr18:51810113-51810185	POLI
664	rs1465251		6.98903e-18	3.49451e-18	chr17:15407763	G	A	intron_variant	HsaINT0060557	Intron retention	chr17:15443876-15449098	FAM18B2
665	rs6693041		7.15882e-18	2.55672e-19	chr1:40302463	C	A	intergenic_region	HsaEX0067275	Alternative exon skipping	chr1:40317314-40317442	TRIT1
666	rs1767148		7.35523e-18	6.68657e-19	chr1:23765472	A	G	intron_variant	HsaEX0064118	Alternative exon skipping	chr1:23735157-23735219	TCEA3
667	rs12356193		7.79676e-18	1.29946e-18	chr10:61413353	A	G	intron_variant	HsaEX0058743	Alternative exon skipping	chr10:61413307-61413374	SLC16A9
668	rs4784321		7.84713e-18	5.60509e-19	chr16:53636409	C	T	intron_variant	HsaEX0055475	Alternative exon skipping	chr16:53672222-53672323	RPGRIP1L
669	rs748762		8.97825e-18	3.45317e-19	chr14:94565150	T	C	intron_variant	HsaEX0030936	Alternative exon skipping	chr14:94563841-94564024	IFI27L1
670	rs10756902		9.14605e-18	6.53289e-19	chr9:17710876	G	A	intron_variant	HsaEX0058005	Alternative exon skipping	chr9:17630352-17630422	SH3GL2
671	rs11894842		9.17453e-18	1.69899e-19	chr2:201773545	T	C	intergenic_region	HsaEX0049441	Alternative exon skipping	chr2:201742220-201742327	PPIL3
672	rs7835461		9.46558e-18	8.60508e-19	chr8:19307051	C	T	intron_variant	HsaEX0017467	Alternative exon skipping	chr8:19315041-19315327	CSGALNACT1
673	rs10942232		1.00716e-17	3.3572e-18	chr5:27072469	T	C	intergenic_region	HsaEX0014223	Alternative exon skipping	chr5:27028361-27028477	CDH9
674	rs6962076		1.06691e-17	1.52416e-18	chr7:64019592	G	A	intron_variant	HsaEX0074176	Alternative exon skipping	chr7:63996197-63996314	ZNF680
675	rs2294996		1.09092e-17	3.11692e-19	chr20:61488785	T	C/A	missense_variant	HsaEX0064201	Alternative exon skipping	chr20:61488747-61488984	TCFL5
676	rs1147917		1.11479e-17	2.22958e-18	chr10:43078973	G	A	intergenic_region	HsaEX0073533	Alternative exon skipping	chr10:43020988-43021108	ZNF37B
677	rs2442455		1.11764e-17	3.19326e-19	chr13:21189941	G	A	missense_variant	HsaEX0031107	Alternative exon skipping	chr13:21189932-21190018	IFT88
678	rs2238695		1.16316e-17	1.9386e-18	chr19:58130226	C	T	intron_variant	HsaEX0073033	Alternative exon skipping	chr19:58130160-58130245	ZNF134
679	rs8070488		1.33199e-17	2.37855e-19	chr17:79663931	T	C	synonymous_variant	HsaEX0005863	Alternative exon skipping	chr17:79649521-79649705	ARL16
680	rs2022265		1.38049e-17	3.83471e-19	chr6:84293271	A	G	intron_variant	HsaINT0155758	Intron retention	chr6:84315523-84317417	SNAP91
681	rs6731371		1.42676e-17	6.20331e-19	chr2:148711175	G	T	intron_variant	HsaEX0044829	Alternative exon skipping	chr2:148733471-148733544	ORC4L
682	rs7094971		1.50642e-17	2.51071e-18	chr10:61449564	A	G	intron_variant	HsaEX0058743	Alternative exon skipping	chr10:61413307-61413374	SLC16A9
683	rs6565624		1.54841e-17	3.51911e-19	chr17:79677750	T	C	intergenic_region	HsaEX0005863	Alternative exon skipping	chr17:79649521-79649705	ARL16
684	rs2034677		1.55921e-17	2.59869e-18	chr4:99187874	A	G	intron_variant	HsaEX0052232	Alternative exon skipping	chr4:99218069-99218141	RAP1GDS1
685	rs4744150		1.66397e-17	1.66397e-18	chr9:95630363	C	T	intron_variant	HsaEX0073773	Alternative exon skipping	chr9:95634969-95635049	ZNF484
686	rs3664		1.71928e-17	5.37276e-19	chr20:61472386	A	G	3_prime_UTR_variant	HsaEX0064201	Alternative exon skipping	chr20:61488747-61488984	TCFL5
687	rs1046789		1.71928e-17	5.37276e-19	chr20:61472596	G	A	3_prime_UTR_variant	HsaEX0064201	Alternative exon skipping	chr20:61488747-61488984	TCFL5
688	rs1143684		1.72102e-17	8.60508e-19	chr6:3010390	C	T	missense_variant	HsaEX0043655	Alternative exon skipping	chr6:3015764-3015877	NQO2
689	rs11678190		1.8063e-17	3.92675e-19	chr2:187560308	A	C	intron_variant	HsaEX0032418	Alternative exon skipping	chr2:187495524-187495585	ITGAV
690	rs2482430		1.81924e-17	1.29946e-18	chr9:107539352	T	C	non_coding_exon_variant	HsaEX0043008	Alternative exon skipping	chr9:107515865-107515956	NIPSNAP3A
691	rs301895		1.83148e-17	2.37855e-19	chr5:37128315	C	T	intron_variant	HsaEX0011165	Alternative exon skipping	chr5:37139442-37139472	C5orf42
692	rs301904		1.85527e-17	2.37855e-19	chr5:37111565	G	A	intron_variant	HsaEX0011165	Alternative exon skipping	chr5:37139442-37139472	C5orf42
693	rs2108665		2.03781e-17	4.85193e-19	chr5:134136333	C	T	intron_variant	HsaEX0012271	Alternative exon skipping	chr5:134076753-134077213	CAMLG
694	rs12889741		2.14401e-17	1.9491e-18	chr14:70886032	A	C	intergenic_region	HsaEX0016900	Alternative exon skipping	chr14:70819853-70819969	COX16
695	rs3803538		2.52454e-17	2.29503e-18	chr15:90891771	T	C	non_coding_exon_variant	HsaINT0081806	Intron retention	chr15:90982632-90983733	IQGAP1
696	rs111283864		2.613e-17	5.80666e-19	chr1:234565176	C	A/T	missense_variant	HsaEX0063644	Alternative exon skipping	chr1:234584226-234584322	TARBP1
697	rs139816698		2.613e-17	5.80666e-19	chr1:234582720	C	T	missense_variant&splice_region_variant	HsaEX0063644	Alternative exon skipping	chr1:234584226-234584322	TARBP1
698	rs1498091		2.64686e-17	3.30858e-18	chr3:11833473	C	T	intron_variant	HsaEX0010892	Alternative exon skipping	chr3:11849809-11850057	C3orf31
699	rs3803539		2.75404e-17	2.29503e-18	chr15:90891982	A	G	non_coding_exon_variant	HsaINT0081806	Intron retention	chr15:90982632-90983733	IQGAP1
700	rs6496669		2.75404e-17	2.29503e-18	chr15:90895265	G	A	intergenic_region	HsaINT0081806	Intron retention	chr15:90982632-90983733	IQGAP1
701	rs8023776		2.75404e-17	2.29503e-18	chr15:90897952	C	T	synonymous_variant	HsaINT0081806	Intron retention	chr15:90982632-90983733	IQGAP1
702	rs9530453		2.80312e-17	1.12125e-18	chr13:76199666	A	C	intron_variant	HsaEX0016733	Alternative exon skipping	chr13:76111800-76111811	COMMD6
703	rs79313911		2.84848e-17	1.89899e-18	chr18:48335773	A	G	splice_region_variant	HsaEX0040086	Alternative exon skipping	chr18:48335672-48335774	MRO
704	rs1323696		2.99518e-17	1.36145e-18	chr13:76130761	T	C	intron_variant	HsaEX0016733	Alternative exon skipping	chr13:76111800-76111811	COMMD6
705	rs3962032		3.3758e-17	2.59677e-18	chr11:34889989	C	T	intergenic_region	HsaEX0005130	Alternative exon skipping	chr11:34916557-34916657	APIP
706	rs11759151		3.43451e-17	4.29314e-18	chr6:34747603	C	T	intergenic_region	HsaEX0060709	Alternative exon skipping	chr6:34725689-34725731	SNRPC
707	rs4411337		3.57208e-17	2.23255e-18	chr12:104695580	C	T	intron_variant	HsaEX0068488	Alternative exon skipping	chr12:104684771-104684882	TXNRD1
708	rs7778306		3.68376e-17	1.75417e-18	chr7:7555825	T	C	intron_variant	HsaEX0039315	Alternative exon skipping	chr7:7607657-7607754	MIOS
709	rs6966091		3.96995e-17	3.60904e-18	chr7:27660013	A	C	intron_variant	HsaEX0029947	Alternative exon skipping	chr7:27688167-27688263	HIBADH
710	rs2814953		4.29314e-17	4.29314e-18	chr6:34697767	A	G	intergenic_region	HsaEX0060709	Alternative exon skipping	chr6:34725689-34725731	SNRPC
711	rs11746096		4.4225e-17	1.38203e-18	chr5:64842156	G	A	intron_variant	HsaEX0049856	Alternative exon skipping	chr5:64864745-64864821	PPWD1
712	rs6770878		4.43367e-17	2.95578e-18	chr3:166964218	G	A	intron_variant	HsaEX0072072	Alternative exon skipping	chr3:166966396-166966437	ZBBX
713	rs7334222		4.60565e-17	1.24477e-18	chr13:21159558	G	A	intron_variant	HsaEX0031107	Alternative exon skipping	chr13:21189932-21190018	IFT88
714	rs6468795		4.94281e-17	4.94281e-18	chr8:102806358	T	C	intron_variant	HsaEX0041904	Alternative exon skipping	chr8:102899369-102899455	NCALD
715	rs1462977		5.00096e-17	2.50048e-18	chr8:99115359	A	G	intron_variant	HsaEX0030491	Alternative exon skipping	chr8:99120874-99120941	HRSP12
716	rs10133411		5.17826e-17	3.04604e-18	chr14:64988924	T	C	synonymous_variant	HsaEX0072082	Alternative exon skipping	chr14:64983318-64983469	ZBTB1
717	rs4054418		5.20005e-17	2.60003e-17	chr17:15435292	G	A	intron_variant	HsaINT0060557	Intron retention	chr17:15443876-15449098	FAM18B2
718	rs2276186		5.68184e-17	4.05846e-18	chr18:48327815	G	A	synonymous_variant	HsaEX0040087	Alternative exon skipping	chr18:48327719-48327874	MRO
719	rs7207347		5.81173e-17	5.28339e-18	chr17:25583652	C	T	intergenic_region	HsaEX0071628	Alternative exon skipping	chr17:25628814-25628982	WSB1
720	rs1366462		5.8797e-17	4.52285e-18	chr5:26977780	G	A	intron_variant	HsaEX0014223	Alternative exon skipping	chr5:27028361-27028477	CDH9
721	rs775214		6.18654e-17	1.23731e-17	chr3:113010950	C	T	intron_variant	HsaEX0071186	Alternative exon skipping	chr3:113012799-113012885	WDR52
722	rs12940364		6.63406e-17	1.25171e-18	chr17:67319561	G	A	intron_variant	HsaEX0000269	Alternative exon skipping	chr17:67284656-67284839	ABCA5
723	rs13312659		6.66767e-17	3.70426e-18	chr7:7534979	G	A	intron_variant	HsaEX0039315	Alternative exon skipping	chr7:7607657-7607754	MIOS
724	rs3757908		6.69516e-17	2.09224e-18	chr8:27268750	T	C	intron_variant	HsaEX0050881	Alternative exon skipping	chr8:27308560-27308595	PTK2B
725	rs11775958		6.69516e-17	2.09224e-18	chr8:27269884	G	C/T	intron_variant	HsaEX0050881	Alternative exon skipping	chr8:27308560-27308595	PTK2B
726	rs891391		6.69516e-17	2.09224e-18	chr8:27275509	A	G	intron_variant	HsaEX0050881	Alternative exon skipping	chr8:27308560-27308595	PTK2B
727	rs2241652		6.69516e-17	2.09224e-18	chr8:27279705	G	A	intron_variant	HsaEX0050881	Alternative exon skipping	chr8:27308560-27308595	PTK2B
728	rs11769825	rs11769825	6.99317e-17	2.49756e-18	chr7:73101137	A	G	intron_variant	HsaEX0070878	Alternative exon skipping	chr7:73108322-73108380	WBSCR22
729	rs2472553		8.57883e-17	2.59964e-18	chr8:27328511	G	A	missense_variant	HsaEX0050881	Alternative exon skipping	chr8:27308560-27308595	PTK2B
730	rs7747060		9.29166e-17	1.34662e-18	chr6:56476262	T	C	intron_variant	HsaEX0021048	Alternative exon skipping	chr6:56463274-56463507	DST
731	rs3759774		9.769e-17	8.8809e-18	chr14:70828498	A	G	intron_variant	HsaEX0016900	Alternative exon skipping	chr14:70819853-70819969	COX16
732	rs192908036	rs9380345	9.85609e-17	1.40801e-17	chr6:33080359	C	T	non_coding_exon_variant	HsaEX0030108	Alternative exon skipping	chr6:33036415-33036581	HLA-DPA1
733	rs184947788	rs9348906	9.85609e-17	1.40801e-17	chr6:33080360	T	G	non_coding_exon_variant	HsaEX0030108	Alternative exon skipping	chr6:33036415-33036581	HLA-DPA1
734	rs116577710	rs9366814	9.85609e-17	1.40801e-17	chr6:33080799	T	G	intron_variant	HsaEX0030108	Alternative exon skipping	chr6:33036415-33036581	HLA-DPA1
735	rs25862		1.1352e-16	2.06401e-18	chr5:96104835	G	A	intron_variant	HsaEX0012625	Alternative exon skipping	chr5:96076449-96076487	CAST
736	rs27581		1.1352e-16	2.06401e-18	chr5:96107774	C	T	intron_variant	HsaEX0012625	Alternative exon skipping	chr5:96076449-96076487	CAST
737	rs941297	rs941297	1.15644e-16	3.50437e-18	chr7:73087046	A	G	intergenic_region	HsaEX0070878	Alternative exon skipping	chr7:73108322-73108380	WBSCR22
738	rs2764211		1.17948e-16	1.17948e-17	chr6:34704613	T	C	intergenic_region	HsaEX0060709	Alternative exon skipping	chr6:34725689-34725731	SNRPC
739	rs10875867		1.19258e-16	2.09224e-18	chr12:49133725	C	T	intron_variant	HsaEX0009176	Alternative exon skipping	chr12:49075670-49075848	C12orf41
740	rs1705003		1.19663e-16	1.08785e-17	chr6:33385953	A	G	missense_variant	HsaALTA0002267	Alternative usage of splice sites at the aceptor site	chr6:33385593+33385472	CUTA
741	rs6468799		1.29206e-16	1.29206e-17	chr8:102811002	G	T	intron_variant	HsaEX0041904	Alternative exon skipping	chr8:102899369-102899455	NCALD
742	rs4724999		1.31661e-16	5.48586e-18	chr7:7590175	C	A	non_coding_exon_variant	HsaEX0039315	Alternative exon skipping	chr7:7607657-7607754	MIOS
743	rs7203398		1.33932e-16	6.69659e-18	chr16:53189672	A	C	intron_variant	HsaEX0015128	Alternative exon skipping	chr16:53188359-53188455	CHD9
744	rs2839600		1.3496e-16	3.374e-17	chr21:44317309	T	C	intron_variant	HsaEX0042344	Alternative exon skipping	chr21:44326950-44327012	NDUFV3
745	rs933107		1.52436e-16	8.9668e-18	chr1:95672229	C	T	intron_variant	HsaEX0056009	Alternative exon skipping	chr1:95702904-95703016	RWDD3
746	rs2224448		1.60708e-16	8.03538e-17	chr9:17633023	G	A	intron_variant	HsaEX0058005	Alternative exon skipping	chr9:17630352-17630422	SH3GL2
747	rs6856974		1.63944e-16	9.64375e-18	chr4:52728324	G	T	intron_variant	HsaEX0018791	Alternative exon skipping	chr4:52714371-52714533	DCUN1D4
748	rs6829208		1.63944e-16	9.64375e-18	chr4:52728640	T	C	intron_variant	HsaEX0018791	Alternative exon skipping	chr4:52714371-52714533	DCUN1D4
749	rs6534216		1.69417e-16	1.3032e-17	chr4:121765527	C	T	intron_variant	HsaEX0049955	Alternative exon skipping	chr4:121719422-121719579	PRDM5
750	rs11080131		1.71482e-16	1.55893e-17	chr17:25636954	T	G	intron_variant	HsaEX0071628	Alternative exon skipping	chr17:25628814-25628982	WSB1
751	rs3778451		1.71815e-16	1.01068e-17	chr6:125609217	T	C	intron_variant	HsaEX0066660	Alternative exon skipping	chr6:125579793-125579801	TPD52L1
752	rs2278208		1.7822e-16	3.49451e-18	chr2:99154229	C	T	intron_variant	HsaALTA0009299	Alternative usage of splice sites at the aceptor site	chr2:99226219+99226106	UNC50
753	rs3793368		1.84728e-16	1.15455e-17	chr8:144664594	C	T	intron_variant	HsaEX0041667	Alternative exon skipping	chr8:144657792-144657872	NAPRT1
754	rs11892744		1.85732e-16	3.50437e-18	chr2:99237792	C	T	3_prime_UTR_variant	HsaALTA0009299	Alternative usage of splice sites at the aceptor site	chr2:99226219+99226106	UNC50
755	rs11755393		1.98461e-16	1.52662e-17	chr6:34824636	A	G	missense_variant	HsaEX0060709	Alternative exon skipping	chr6:34725689-34725731	SNRPC
756	rs12605081		2.07979e-16	3.24967e-18	chr18:12999964	A	G	intron_variant	HsaINT0033666	Intron retention	chr18:13057733-13059080	CEP192
757	rs10221384		2.0986e-16	2.95578e-18	chr18:13035831	G	C/A	intron_variant	HsaINT0033666	Intron retention	chr18:13057733-13059080	CEP192
758	rs2814945		2.25455e-16	1.87879e-17	chr6:34647978	G	A	intron_variant	HsaEX0060709	Alternative exon skipping	chr6:34725689-34725731	SNRPC
759	rs11204039		2.47828e-16	2.25298e-17	chr8:19280442	A	C	intron_variant	HsaEX0017467	Alternative exon skipping	chr8:19315041-19315327	CSGALNACT1
760	rs2286209		2.4851e-16	9.9404e-18	chr7:7645806	A	G	intron_variant	HsaEX0039315	Alternative exon skipping	chr7:7607657-7607754	MIOS
761	rs3813199		2.50534e-16	3.63093e-18	chr1:1158277	G	A	intron_variant	HsaINT0146397	Intron retention	chr1:1164327-1167271	SDF4
762	rs2281762		2.54e-16	1.15455e-17	chr13:76123678	G	A	5_prime_UTR_variant	HsaEX0016733	Alternative exon skipping	chr13:76111800-76111811	COMMD6
763	rs12894758		2.62268e-16	7.94751e-18	chr14:50760030	C	T	intron_variant	HsaEX0035120	Alternative exon skipping	chr14:50759923-50760001	L2HGDH
764	rs757059		2.65039e-16	8.83463e-17	chr17:62773261	A	C	intron_variant	HsaEX0001516	Alternative exon skipping	chr17:62810981-62811166	AC103810.4
765	rs2278206		2.72086e-16	4.85868e-18	chr2:99172244	A	T/G	missense_variant	HsaALTA0009299	Alternative usage of splice sites at the aceptor site	chr2:99226219+99226106	UNC50
766	rs7636263		2.75337e-16	6.55564e-18	chr3:108397958	A	G	intron_variant	HsaEX0021393	Alternative exon skipping	chr3:108321866-108322081	DZIP3
767	rs7214719		2.76627e-16	2.51479e-17	chr17:25583451	A	G	intergenic_region	HsaEX0071628	Alternative exon skipping	chr17:25628814-25628982	WSB1
768	rs67129431		2.76627e-16	2.51479e-17	chr17:25594990	T	C	intergenic_region	HsaEX0071628	Alternative exon skipping	chr17:25628814-25628982	WSB1
769	rs7515488		2.97793e-16	4.25418e-18	chr1:1163804	C	T	intron_variant	HsaINT0146397	Intron retention	chr1:1164327-1167271	SDF4
770	rs10491056		3.077e-16	7.88975e-18	chr10:21120116	A	G	intron_variant	HsaEX0042353	Alternative exon skipping	chr10:21138457-21138615	NEBL
771	rs9475724		3.10896e-16	3.41644e-18	chr6:56436335	G	A	intron_variant	HsaEX0021048	Alternative exon skipping	chr6:56463274-56463507	DST
772	rs8074130		3.31817e-16	1.10606e-16	chr17:62781579	T	C	intron_variant	HsaEX0001516	Alternative exon skipping	chr17:62810981-62811166	AC103810.4
773	rs1808191		3.31817e-16	1.10606e-16	chr17:62784028	A	C	intron_variant	HsaEX0001516	Alternative exon skipping	chr17:62810981-62811166	AC103810.4
774	rs10861197		3.52106e-16	2.20066e-17	chr12:104706031	T	C	intron_variant	HsaEX0068488	Alternative exon skipping	chr12:104684771-104684882	TXNRD1
775	rs13258090		3.58713e-16	3.26103e-17	chr8:19285726	G	A	intron_variant	HsaEX0017467	Alternative exon skipping	chr8:19315041-19315327	CSGALNACT1
776	rs12509870		3.62748e-16	2.79037e-17	chr4:121759963	T	C	intron_variant	HsaEX0049955	Alternative exon skipping	chr4:121719422-121719579	PRDM5
777	rs7828122		3.73382e-16	1.3829e-17	chr8:92035321	A	G	intron_variant	HsaEX0042380	Alternative exon skipping	chr8:91963341-91963432	NECAB1
778	rs4910169		3.77785e-16	8.21273e-18	chr11:10709168	T	C	intron_variant	HsaEX0040239	Alternative exon skipping	chr11:10709056-10709324	MRVI1
779	rs2054805		3.87211e-16	1.3829e-17	chr8:92021036	C	T/G	intron_variant	HsaEX0042380	Alternative exon skipping	chr8:91963341-91963432	NECAB1
780	rs13028767		3.95314e-16	2.47071e-17	chr2:24335554	T	G	intron_variant	HsaEX0010804	Alternative exon skipping	chr2:24357989-24358057	C2orf84
781	rs10200481		3.95314e-16	2.47071e-17	chr2:24337861	C	A	intron_variant	HsaEX0010804	Alternative exon skipping	chr2:24357989-24358057	C2orf84
782	rs13006081		3.95314e-16	2.47071e-17	chr2:24344914	T	C	intron_variant	HsaEX0010804	Alternative exon skipping	chr2:24357989-24358057	C2orf84
783	rs6090153		4.01973e-16	1.14849e-17	chr20:61521183	C	T	3_prime_UTR_variant	HsaALTD0001935	Alternative usage of splice sites at the donor site	chr20:61557791+61557784	DIDO1
784	rs2744949		4.07994e-16	3.70903e-17	chr6:34633862	C	T	intron_variant	HsaEX0060709	Alternative exon skipping	chr6:34725689-34725731	SNRPC
785	rs35575210		4.40205e-16	4.89117e-17	chr20:52573971	T	G	missense_variant&splice_region_variant	HsaEX0007823	Alternative exon skipping	chr20:52591928-52591969	BCAS1
786	rs3815270		4.40205e-16	4.89117e-17	chr20:52592070	G	A	intron_variant	HsaEX0007823	Alternative exon skipping	chr20:52591928-52591969	BCAS1
787	rs2024064		4.40205e-16	4.89117e-17	chr20:52612778	C	T	intron_variant	HsaEX0007823	Alternative exon skipping	chr20:52591928-52591969	BCAS1
788	rs3731620		4.69435e-16	2.47071e-17	chr2:24262060	G	A	missense_variant	HsaEX0010804	Alternative exon skipping	chr2:24357989-24358057	C2orf84
789	rs1255396		4.96631e-16	9.93263e-17	chr10:43039187	C	T	intron_variant	HsaEX0073533	Alternative exon skipping	chr10:43020988-43021108	ZNF37B
790	rs10209238		5.18849e-16	2.47071e-17	chr2:24300563	T	C	missense_variant	HsaEX0010804	Alternative exon skipping	chr2:24357989-24358057	C2orf84
791	rs11890987		5.43556e-16	2.47071e-17	chr2:24296100	C	T	intron_variant	HsaEX0010804	Alternative exon skipping	chr2:24357989-24358057	C2orf84
792	rs13416994		5.43556e-16	2.47071e-17	chr2:24297527	A	G	intron_variant	HsaEX0010804	Alternative exon skipping	chr2:24357989-24358057	C2orf84
793	rs2110767		5.65424e-16	5.65424e-17	chr7:33277292	C	A	intron_variant	HsaEX0007790	Alternative exon skipping	chr7:33195250-33195314	BBS9
794	rs12499000		5.70893e-16	5.18993e-17	chr4:121706201	A	G	synonymous_variant	HsaEX0049955	Alternative exon skipping	chr4:121719422-121719579	PRDM5
795	rs488131		5.86738e-16	1.67639e-17	chr16:23475140	T	C	3_prime_UTR_variant	HsaEX0021445	Alternative exon skipping	chr16:23557703-23557755	EARS2
796	rs2744943		5.88629e-16	4.90524e-17	chr6:34643179	A	G	intron_variant	HsaEX0060709	Alternative exon skipping	chr6:34725689-34725731	SNRPC
797	rs2586778		5.97096e-16	4.26497e-17	chr18:48326378	G	T/C	intron_variant	HsaEX0040087	Alternative exon skipping	chr18:48327719-48327874	MRO
798	rs7307114		5.97192e-16	1.53126e-17	chr12:26853949	C	A	intron_variant	HsaEX0032569	Alternative exon skipping	chr12:26852218-26852370	ITPR2
799	rs12036216		6.03364e-16	9.89121e-18	chr1:1153113	G	A	synonymous_variant	HsaINT0146397	Intron retention	chr1:1164327-1167271	SDF4
800	rs7242481		6.47686e-16	1.40801e-17	chr18:33709217	G	A	5_prime_UTR_variant	HsaEX0022249	Alternative exon skipping	chr18:33719382-33719576	ELP2
801	rs4982700		6.65129e-16	1.12734e-17	chr14:23355067	G	T	intron_variant	HsaEX0052649	Alternative exon skipping	chr14:23374815-23374868	RBM23
802	rs4968011		6.77784e-16	1.57624e-17	chr16:23500558	T	C	intron_variant	HsaEX0021445	Alternative exon skipping	chr16:23557703-23557755	EARS2
803	rs6497671		6.77784e-16	1.57624e-17	chr16:23536684	T	C	missense_variant	HsaEX0021445	Alternative exon skipping	chr16:23557703-23557755	EARS2
804	rs1610		6.77784e-16	1.57624e-17	chr16:23582153	G	A	3_prime_UTR_variant	HsaEX0021445	Alternative exon skipping	chr16:23557703-23557755	EARS2
805	rs152454		6.77784e-16	1.57624e-17	chr16:23583111	T	G/C/A	3_prime_UTR_variant	HsaEX0021445	Alternative exon skipping	chr16:23557703-23557755	EARS2
806	rs2007530		7.03525e-16	2.34508e-16	chr17:62764047	C	T	intron_variant	HsaEX0001516	Alternative exon skipping	chr17:62810981-62811166	AC103810.4
807	rs10264536		7.5484e-16	2.51613e-16	chr7:22884898	G	A	intergenic_region	HsaEX0066478	Alternative exon skipping	chr7:22857619-22857667	TOMM7
808	rs114448292	rs2394255	7.92475e-16	1.13211e-16	chr6:29949821	A	G	intergenic_region	HsaEX0042156	Alternative exon skipping	chr6:30002685-30002887	NCRNA00171
809	rs13413450		7.97544e-16	3.46758e-17	chr2:24272396	G	T	intergenic_region	HsaEX0010804	Alternative exon skipping	chr2:24357989-24358057	C2orf84
810	rs115748975	rs1150739	8.26167e-16	2.75389e-16	chr6:30031345	A	G	intron_variant	HsaEX0042156	Alternative exon skipping	chr6:30002685-30002887	NCRNA00171
811	rs561514		8.46366e-16	1.92356e-17	chr11:126060763	T	C	intergenic_region	HsaEX0023840	Alternative exon skipping	chr11:126099120-126099188	FAM118B
812	rs1842221		8.97889e-16	2.24472e-16	chr19:23640795	G	T	intergenic_region	HsaEX0074481	Alternative exon skipping	chr19:23557440-23557566	ZNF91
813	rs293035		9.19706e-16	4.37955e-17	chr5:94278129	T	C	splice_region_variant&synonymous_variant	HsaEX0038320	Alternative exon skipping	chr5:94277556-94277644	MCTP1
814	rs17371795		1.03665e-15	2.1156e-17	chr21:47855876	A	G	synonymous_variant	HsaEX0045953	Alternative exon skipping	chr21:47801609-47801755	PCNT
815	rs2072400		1.07576e-15	2.15151e-17	chr9:131185961	G	A	intron_variant	HsaEX0014882	Alternative exon skipping	chr9:131196689-131196892	CERCAM
816	rs4853516		1.10002e-15	1.00002e-16	chr2:191553931	A	G	intron_variant	HsaEX0041541	Alternative exon skipping	chr2:191520703-191520879	NAB1
817	rs2839223		1.18491e-15	1.91114e-17	chr21:47777063	G	A	missense_variant	HsaEX0045953	Alternative exon skipping	chr21:47801609-47801755	PCNT
818	rs2278211		1.18594e-15	2.47071e-17	chr2:99149946	G	A	synonymous_variant	HsaALTA0009299	Alternative usage of splice sites at the aceptor site	chr2:99226219+99226106	UNC50
819	rs2270202		1.20599e-15	2.31921e-17	chr9:131191403	A	G	intron_variant	HsaEX0014882	Alternative exon skipping	chr9:131196689-131196892	CERCAM
820	rs10497410		1.22572e-15	3.06431e-17	chr2:175263063	G	A	missense_variant	HsaEX0056650	Alternative exon skipping	chr2:175263094-175263170	SCRN3
821	rs2275769		1.23573e-15	1.23573e-16	chr6:54095524	C	T	missense_variant	HsaEX0011245	Alternative exon skipping	chr6:54025165-54025230	C6orf142
822	rs686646		1.30854e-15	2.97395e-17	chr11:126059422	A	C	intergenic_region	HsaEX0023840	Alternative exon skipping	chr11:126099120-126099188	FAM118B
823	rs681664		1.30854e-15	2.97395e-17	chr11:126060838	C	T	intergenic_region	HsaEX0023840	Alternative exon skipping	chr11:126099120-126099188	FAM118B
824	rs2270782		1.38942e-15	2.31571e-16	chr3:113022996	G	A	intron_variant	HsaEX0071186	Alternative exon skipping	chr3:113012799-113012885	WDR52
825	rs9382658		1.39306e-15	1.9083e-17	chr6:56471402	G	A	intron_variant	HsaEX0021048	Alternative exon skipping	chr6:56463274-56463507	DST
826	rs13209548		1.41214e-15	1.9083e-17	chr6:56470690	G	A	intron_variant	HsaEX0021048	Alternative exon skipping	chr6:56463274-56463507	DST
827	rs1134516		1.43325e-15	8.9578e-17	chr2:24342532	G	A	synonymous_variant	HsaEX0010804	Alternative exon skipping	chr2:24357989-24358057	C2orf84
828	rs1001220	rs1001220	1.45291e-15	5.18895e-17	chr7:73110603	G	A	intron_variant	HsaEX0070878	Alternative exon skipping	chr7:73108322-73108380	WBSCR22
829	rs1340665		1.48287e-15	1.23573e-16	chr6:54061818	A	G	intron_variant	HsaEX0011245	Alternative exon skipping	chr6:54025165-54025230	C6orf142
830	rs2546082		1.48693e-15	1.48693e-16	chr5:126641654	C	T	intron_variant	HsaEX0038723	Alternative exon skipping	chr5:126635688-126635738	MEGF10
831	rs964051		1.48788e-15	1.06277e-16	chr4:77199414	C	A	intron_variant	HsaEX0024461	Alternative exon skipping	chr4:77201417-77201494	FAM47E
832	rs2724387		1.59223e-15	1.13731e-16	chr1:207932617	T	G	intron_variant	HsaEX0013873	Alternative exon skipping	chr1:207943666-207943707	CD46
833	rs6855169		1.69058e-15	2.81764e-16	chr4:87190830	A	G	intron_variant	HsaEX0037721	Alternative exon skipping	chr4:87198203-87198376	MAPK10
834	rs7279204		1.70188e-15	3.95786e-17	chr21:47808679	C	T	missense_variant	HsaEX0045953	Alternative exon skipping	chr21:47801609-47801755	PCNT
835	rs17467958		1.71185e-15	1.14123e-16	chr8:18670645	G	A	intron_variant	HsaEX0050542	Alternative exon skipping	chr8:18660672-18660789	PSD3
836	rs7310913		1.83417e-15	4.703e-17	chr12:26854487	G	T	intron_variant	HsaEX0032568	Alternative exon skipping	chr12:26854105-26854164	ITPR2
837	rs2038521		1.86471e-15	9.32354e-16	chr9:17640022	T	C	intron_variant	HsaEX0058005	Alternative exon skipping	chr9:17630352-17630422	SH3GL2
838	rs11768098		1.91205e-15	9.10498e-17	chr7:43675674	A	G	intron_variant	HsaEX0011445	Alternative exon skipping	chr7:43695632-43695752	C7orf44
839	rs641760		1.9261e-15	1.07005e-16	chr12:123518866	T	C	intron_variant	HsaALTA0000647	Alternative usage of splice sites at the aceptor site	chr12:123466203+123466142+123466118	ARL6IP4
840	rs4148974		1.93767e-15	4.84418e-16	chr21:44323720	C	T	stop_gained	HsaEX0042344	Alternative exon skipping	chr21:44326950-44327012	NDUFV3
841	rs16878881		1.98966e-15	6.86091e-17	chr5:72315858	A	G	intron_variant	HsaEX0025424	Alternative exon skipping	chr5:72372277-72372436	FCHO2
842	rs11749704		1.98966e-15	6.86091e-17	chr5:72354897	T	G	intron_variant	HsaEX0025424	Alternative exon skipping	chr5:72372277-72372436	FCHO2
843	rs4141243		1.99811e-15	8.68744e-17	chr11:17943805	A	C	intron_variant	HsaEX0057334	Alternative exon skipping	chr11:17981017-17981183	SERGEF
844	rs739916		1.99811e-15	8.68744e-17	chr11:17942831	T	G	intron_variant	HsaEX0057334	Alternative exon skipping	chr11:17981017-17981183	SERGEF
845	rs324126		2.01441e-15	1.18495e-16	chr19:52886137	T	C	intron_variant	HsaEX0074472	Alternative exon skipping	chr19:52882674-52882793	ZNF880
846	rs3808707		2.09437e-15	1.49598e-16	chr9:17694913	G	A	intron_variant	HsaEX0058005	Alternative exon skipping	chr9:17630352-17630422	SH3GL2
847	rs17149912		2.11766e-15	8.14486e-17	chr7:24742436	T	C	synonymous_variant	HsaEX0019326	Alternative exon skipping	chr7:24745819-24745995	DFNA5
848	rs4722244		2.29494e-15	1.63924e-16	chr7:23720985	C	T	intron_variant	HsaEX0011460	Alternative exon skipping	chr7:23737811-23737918	C7orf46
849	rs4722245		2.29494e-15	1.63924e-16	chr7:23721573	G	A	intron_variant	HsaEX0011460	Alternative exon skipping	chr7:23737811-23737918	C7orf46
850	rs211095		2.35412e-15	1.07005e-16	chr11:17988860	G	T	intron_variant	HsaEX0057334	Alternative exon skipping	chr11:17981017-17981183	SERGEF
851	rs4964287		2.39061e-15	1.49413e-16	chr12:104709559	C	T	synonymous_variant	HsaEX0068488	Alternative exon skipping	chr12:104684771-104684882	TXNRD1
852	rs7138318		2.39061e-15	1.49413e-16	chr12:104736394	T	C	intron_variant	HsaEX0068488	Alternative exon skipping	chr12:104684771-104684882	TXNRD1
853	rs12936536		2.43339e-15	2.53478e-17	chr17:80004050	A	G	intergenic_region	HsaEX0018802	Alternative exon skipping	chr17:79995326-79995423	DCXR
854	rs116790848	rs2240619	2.6471e-15	3.78156e-16	chr6:29975453	G	T	intron_variant	HsaEX0042156	Alternative exon skipping	chr6:30002685-30002887	NCRNA00171
855	rs115157072	rs6457121	2.71302e-15	3.87574e-16	chr6:29963065	A	G	intergenic_region	HsaEX0042156	Alternative exon skipping	chr6:30002685-30002887	NCRNA00171
856	rs1401718		2.72146e-15	1.18324e-16	chr4:52801096	C	T	intergenic_region	HsaEX0018791	Alternative exon skipping	chr4:52714371-52714533	DCUN1D4
857	rs12309873		2.76511e-15	1.8434e-16	chr12:110083225	G	A/T	intergenic_region	HsaEX0039621	Alternative exon skipping	chr12:109999048-109999134	MMAB
858	rs1043218		2.83126e-15	1.66545e-16	chr4:72436235	A	G	3_prime_UTR_variant	HsaEX0059811	Alternative exon skipping	chr4:72429510-72429606	SLC4A4
859	rs115871267	rs6457126	2.84882e-15	4.06975e-16	chr6:29983039	C	T	intron_variant	HsaEX0042156	Alternative exon skipping	chr6:30002685-30002887	NCRNA00171
860	rs7537470		2.9316e-15	2.094e-16	chr1:59002221	T	C	synonymous_variant	HsaEX0044727	Alternative exon skipping	chr1:58995802-58995992	OMA1
861	rs1345663		2.94102e-15	2.67366e-16	chr5:126650182	G	A	intron_variant	HsaEX0038723	Alternative exon skipping	chr5:126635688-126635738	MEGF10
862	rs2249060		3.09685e-15	4.76438e-17	chr21:47773177	C	T	missense_variant	HsaEX0045953	Alternative exon skipping	chr21:47801609-47801755	PCNT
863	rs3094501		3.12991e-15	5.58913e-17	chr17:35899934	G	A	intron_variant	HsaALTD0002068	Alternative usage of splice sites at the donor site	chr17:35850059+35850064	DUSP14
864	rs3917950		3.3767e-15	1.68835e-16	chr1:36941751	A	G	intron_variant	HsaEX0044970	Alternative exon skipping	chr1:36886077-36886216	OSCP1
865	rs163796		3.42425e-15	1.07008e-16	chr20:57577567	A	G	intron_variant	HsaEX0017940	Alternative exon skipping	chr20:57571694-57571856	CTSZ
866	rs146159281	rs146159281	3.44108e-15	4.30135e-16	chr3:66287056	G	A	missense_variant	HsaEX0059050	Alternative exon skipping	chr3:66286968-66287124	SLC25A26
867	rs1463877		3.49202e-15	1.8379e-16	chr12:123473254	T	C	intron_variant	HsaALTA0000647	Alternative usage of splice sites at the aceptor site	chr12:123466203+123466142+123466118	ARL6IP4
868	rs12700456		3.59896e-15	2.57068e-16	chr7:23720488	G	T	intron_variant	HsaEX0011460	Alternative exon skipping	chr7:23737811-23737918	C7orf46
869	rs16910593		3.60225e-15	1.89592e-16	chr11:12156414	C	T	intron_variant	HsaEX0039200	Alternative exon skipping	chr11:12150903-12151001	MICAL2
870	rs1485957		3.60225e-15	1.89592e-16	chr11:12156853	C	T	intron_variant	HsaEX0039200	Alternative exon skipping	chr11:12150903-12151001	MICAL2
871	rs11879090		4.00557e-15	2.35622e-16	chr19:41917260	C	T	intron_variant	HsaEX0006942	Alternative exon skipping	chr19:41939177-41939339	ATP5SL
872	rs284653		4.00557e-15	2.35622e-16	chr19:41928701	C	T	intron_variant	HsaEX0006942	Alternative exon skipping	chr19:41939177-41939339	ATP5SL
873	rs12691276		4.14719e-15	1.97485e-16	chr5:6623085	T	C	intron_variant	HsaINT0116185	Intron retention	chr5:6605522-6606932	NSUN2
874	rs12445430		4.2597e-15	2.3665e-16	chr16:3613126	C	T	synonymous_variant	HsaEX0015827	Alternative exon skipping	chr16:3583099-3583155	CLUAP1
875	rs16839479		4.33418e-15	8.02627e-17	chr3:132369134	G	A	intron_variant	HsaEX0043539	Alternative exon skipping	chr3:132401547-132401662	NPHP3
876	rs10761081		4.36392e-15	3.11709e-16	chr9:107506029	C	T	intergenic_region	HsaEX0043008	Alternative exon skipping	chr9:107515865-107515956	NIPSNAP3A
877	rs1007938		4.91392e-15	1.14277e-16	chr12:26802549	A	G	intron_variant	HsaINT0083241	Intron retention	chr12:26818985-26834806	ITPR2
878	rs363717		5.25985e-15	3.75703e-16	chr9:107544700	C	T	3_prime_UTR_variant	HsaEX0043008	Alternative exon skipping	chr9:107515865-107515956	NIPSNAP3A
879	rs17308336		5.27605e-15	2.51241e-16	chr4:77186415	A	C	intron_variant	HsaEX0024461	Alternative exon skipping	chr4:77201417-77201494	FAM47E
880	rs9277974		5.76423e-15	2.50619e-16	chr6:33292326	T	C	intergenic_region	HsaALTA0002267	Alternative usage of splice sites at the aceptor site	chr6:33385593+33385472	CUTA
881	rs12617658		6.05084e-15	8.64406e-16	chr2:159180748	G	A	intron_variant	HsaEX0013072	Alternative exon skipping	chr2:159196754-159196905	CCDC148
882	rs16842890		6.05084e-15	8.64406e-16	chr2:159195282	C	T	synonymous_variant	HsaEX0013072	Alternative exon skipping	chr2:159196754-159196905	CCDC148
883	rs12620556		6.05084e-15	8.64406e-16	chr2:159196771	T	C	missense_variant	HsaEX0013072	Alternative exon skipping	chr2:159196754-159196905	CCDC148
884	rs10845296	rs10845296	6.11923e-15	1.52981e-15	chr12:11184140	G	A	intron_variant	HsaEX0063681	Alternative exon skipping	chr12:11248297-11248400	TAS2R14
885	rs211146		6.37586e-15	2.89812e-16	chr11:17981047	C	T	synonymous_variant	HsaEX0057334	Alternative exon skipping	chr11:17981017-17981183	SERGEF
886	rs4267398		6.41574e-15	1.68835e-16	chr18:33767749	G	A	intron_variant	HsaEX0022249	Alternative exon skipping	chr18:33719382-33719576	ELP2
887	rs2005618		6.57185e-15	2.0537e-16	chr3:129151667	A	G	intron_variant	HsaEX0030994	Alternative exon skipping	chr3:129210984-129211037	IFT122
888	rs10516428		7.19332e-15	5.53332e-16	chr4:99237439	T	G	intron_variant	HsaEX0052232	Alternative exon skipping	chr4:99218069-99218141	RAP1GDS1
889	rs11267007		7.51171e-15	4.41865e-16	chr5:176081907	C	T/G	missense_variant	HsaEX0067643	Alternative exon skipping	chr5:176081896-176082021	TSPAN17
890	rs2543662		7.55112e-15	1.93618e-16	chr2:24443271	C	A	3_prime_UTR_variant	HsaEX0010801	Alternative exon skipping	chr2:24390496-24390552	C2orf84
891	rs6753380		8.02905e-15	1.91168e-16	chr2:99129040	A	G	intron_variant	HsaALTA0009299	Alternative usage of splice sites at the aceptor site	chr2:99226219+99226106	UNC50
892	rs3805410		8.31944e-15	3.78156e-16	chr4:107268949	A	G	3_prime_UTR_variant	HsaEX0064016	Alternative exon skipping	chr4:107176104-107176204	TBCK
893	rs2501275		8.4317e-15	1.68634e-15	chr1:22375065	C	T	intergenic_region	HsaALTD0001302	Alternative usage of splice sites at the donor site	chr1:22379235+22379361	CDC42
894	rs7628918		8.62555e-15	2.0537e-16	chr3:129201692	A	G	intron_variant	HsaEX0030994	Alternative exon skipping	chr3:129210984-129211037	IFT122
895	rs2067416		8.79858e-15	5.86572e-16	chr2:191226742	A	G	intron_variant	HsaEX0031705	Alternative exon skipping	chr2:191224372-191224424	INPP1
896	rs2303294		8.89726e-15	2.69614e-16	chr2:24432620	A	G	intron_variant	HsaEX0010801	Alternative exon skipping	chr2:24390496-24390552	C2orf84
897	rs2278214		8.98489e-15	1.91168e-16	chr2:99135738	C	T	intron_variant	HsaALTA0009299	Alternative usage of splice sites at the aceptor site	chr2:99226219+99226106	UNC50
898	rs12642454		9.07575e-15	3.78156e-16	chr4:107266883	A	G	intron_variant	HsaEX0064016	Alternative exon skipping	chr4:107176104-107176204	TBCK
899	rs1549791		9.08046e-15	1.51341e-15	chr11:34867968	A	G	intergenic_region	HsaEX0005130	Alternative exon skipping	chr11:34916557-34916657	APIP
900	rs16822801		9.66498e-15	3.7173e-16	chr1:36860826	G	A	intron_variant	HsaEX0044970	Alternative exon skipping	chr1:36886077-36886216	OSCP1
901	rs12052954		9.72946e-15	3.13854e-16	chr2:24425620	A	G	intergenic_region	HsaEX0010801	Alternative exon skipping	chr2:24390496-24390552	C2orf84
902	rs657746		9.88672e-15	1.09852e-15	chr1:59881472	C	T	intron_variant	HsaEX0025695	Alternative exon skipping	chr1:59810670-59810718	FGGY
903	rs4656		9.97172e-15	5.86572e-16	chr2:191224981	G	A/T	synonymous_variant	HsaEX0031705	Alternative exon skipping	chr2:191224372-191224424	INPP1
904	rs208311		1.01155e-14	4.81692e-16	chr12:121604314	A	G	intron_variant	HsaEX0045103	Alternative exon skipping	chr12:121603861-121603990	P2RX7
905	rs2303296		1.03572e-14	3.13854e-16	chr2:24432839	A	G	synonymous_variant	HsaEX0010801	Alternative exon skipping	chr2:24390496-24390552	C2orf84
906	rs1882892		1.05583e-14	5.86572e-16	chr2:191213664	A	G	5_prime_UTR_variant	HsaEX0031705	Alternative exon skipping	chr2:191224372-191224424	INPP1
907	rs10490250		1.095e-14	9.12496e-16	chr2:58509628	A	C	intergenic_region	HsaEX0024827	Alternative exon skipping	chr2:58453863-58453919	FANCL
908	rs2296580		1.10421e-14	2.45379e-16	chr10:104241683	G	T	intron_variant	HsaEX0002165	Alternative exon skipping	chr10:104241594-104241655	ACTR1A
909	rs972690		1.13379e-14	7.55863e-16	chr2:191227734	A	G	intron_variant	HsaEX0031705	Alternative exon skipping	chr2:191224372-191224424	INPP1
910	rs12718385		1.15709e-14	2.14276e-16	chr8:17781257	T	C	intron_variant	HsaEX0045919	Alternative exon skipping	chr8:17782222-17782289	PCM1
911	rs7940646		1.20586e-14	4.30664e-16	chr11:10669228	T	C	intron_variant	HsaEX0040240	Alternative exon skipping	chr11:10673572-10673729	MRVI1
912	rs2058926		1.21306e-14	6.73923e-16	chr2:172353544	T	C	intergenic_region	HsaEX0018612	Alternative exon skipping	chr2:172313732-172313861	DCAF17
913	rs748742		1.25086e-14	7.358e-16	chr5:176084894	C	T	3_prime_UTR_variant	HsaEX0067643	Alternative exon skipping	chr5:176081896-176082021	TSPAN17
914	rs6814166		1.28573e-14	3.78156e-16	chr4:107237395	C	T	5_prime_UTR_premature_start_codon_gain_variant	HsaEX0064016	Alternative exon skipping	chr4:107176104-107176204	TBCK
915	rs3737498		1.28573e-14	3.78156e-16	chr4:107246136	C	A	splice_region_variant&intron_variant	HsaEX0064016	Alternative exon skipping	chr4:107176104-107176204	TBCK
916	rs3733250		1.3711e-14	7.61724e-16	chr4:77192868	G	A	missense_variant	HsaEX0024461	Alternative exon skipping	chr4:77201417-77201494	FAM47E
917	rs4868678		1.3753e-14	8.09002e-16	chr5:176084160	A	G	intron_variant	HsaEX0067643	Alternative exon skipping	chr5:176081896-176082021	TSPAN17
918	rs748743		1.3753e-14	8.09002e-16	chr5:176085168	A	G	3_prime_UTR_variant	HsaEX0067643	Alternative exon skipping	chr5:176081896-176082021	TSPAN17
919	rs4381763		1.42582e-14	2.59239e-16	chr2:201776988	T	G	intron_variant	HsaEX0049441	Alternative exon skipping	chr2:201742220-201742327	PPIL3
920	rs7662395		1.47481e-14	3.78156e-16	chr4:107185855	C	T	intron_variant	HsaEX0064016	Alternative exon skipping	chr4:107176104-107176204	TBCK
921	rs949827		1.49185e-14	1.65762e-15	chr1:59841785	T	C	intron_variant	HsaEX0025695	Alternative exon skipping	chr1:59810670-59810718	FGGY
922	rs2801952		1.5111e-14	5.03699e-15	chr10:42970984	T	C	non_coding_exon_variant	HsaEX0073533	Alternative exon skipping	chr10:43020988-43021108	ZNF37B
923	rs12641015		1.51263e-14	3.78156e-16	chr4:107172182	C	T	intron_variant	HsaEX0064016	Alternative exon skipping	chr4:107176104-107176204	TBCK
924	rs628177		1.66425e-14	1.84917e-15	chr1:59869604	C	T	intron_variant	HsaEX0025695	Alternative exon skipping	chr1:59810670-59810718	FGGY
925	rs803223		1.70676e-14	5.68922e-16	chr5:132208363	G	A	intergenic_region	HsaALTD0007060	Alternative usage of splice sites at the donor site	chr5:132202379+132202383	UQCRQ
926	rs9504370		1.71373e-14	4.28433e-15	chr6:5261601	T	C	5_prime_UTR_variant	HsaEX0024908	Alternative exon skipping	chr6:5272659-5272722	FARS2
927	rs7649443		1.72881e-14	8.64406e-16	chr3:196931821	T	C	intron_variant	HsaEX0019865	Alternative exon skipping	chr3:197022185-197022279	DLG1
928	rs1946518		1.95811e-14	9.79053e-16	chr11:112035458	T	G	intergenic_region	HsaINT0017311	Intron retention	chr11:112084585-112085484	BCO2
929	rs12700826		1.99872e-14	1.99872e-15	chr7:27672726	G	T	intron_variant	HsaEX0029947	Alternative exon skipping	chr7:27688167-27688263	HIBADH
930	rs6600989		2.03932e-14	2.03932e-15	chr5:177044707	C	T	intergenic_region	HsaALTD0002395	Alternative usage of splice sites at the donor site	chr5:177141070+177141055	FAM153B
931	rs12589375		2.06365e-14	5.2914e-16	chr14:92584380	T	C	intron_variant	HsaEX0042305	Alternative exon skipping	chr14:92585193-92585310	NDUFB1
932	rs12586783		2.06365e-14	5.2914e-16	chr14:92584454	C	T	intron_variant	HsaEX0042305	Alternative exon skipping	chr14:92585193-92585310	NDUFB1
933	rs10457650		2.11827e-14	3.1616e-16	chr6:99916182	G	A	intron_variant	HsaEX0069924	Alternative exon skipping	chr6:99893673-99894226	USP45
934	rs17361504		2.29129e-14	9.96215e-16	chr15:76601871	A	G	intron_variant	HsaEX0023265	Alternative exon skipping	chr15:76602273-76602405	ETFA
935	rs6697921		2.30507e-14	7.68355e-16	chr1:213248758	C	T	intron_variant	HsaEX0055647	Alternative exon skipping	chr1:213247039-213247160	RPS6KC1
936	rs7332791		2.3433e-14	9.3732e-16	chr13:40291145	G	T	intron_variant	HsaEX0016223	Alternative exon skipping	chr13:40252229-40252330	COG6
937	rs12499960		2.77386e-14	8.40565e-16	chr4:44687401	A	G	intron_variant	HsaEX0029088	Alternative exon skipping	chr4:44682458-44682569	GUF1
938	rs12592501		2.82891e-14	1.4889e-15	chr15:76554790	C	A	intron_variant	HsaEX0023265	Alternative exon skipping	chr15:76602273-76602405	ETFA
939	rs7204714		2.8415e-14	7.47763e-16	chr16:23483353	C	T/A	intron_variant	HsaEX0021445	Alternative exon skipping	chr16:23557703-23557755	EARS2
940	rs11850291		2.93586e-14	9.78621e-15	chr14:65049394	A	C	intron_variant	HsaEX0072082	Alternative exon skipping	chr14:64983318-64983469	ZBTB1
941	rs7355437		2.95811e-14	2.46509e-15	chr2:58513505	G	T	intergenic_region	HsaEX0024827	Alternative exon skipping	chr2:58453863-58453919	FANCL
942	rs7933505		3.00921e-14	1.5838e-15	chr11:18045987	G	A	intron_variant	HsaEX0057334	Alternative exon skipping	chr11:17981017-17981183	SERGEF
943	rs9707		3.1406e-14	7.47763e-16	chr16:23534098	G	A	3_prime_UTR_variant	HsaEX0021445	Alternative exon skipping	chr16:23557703-23557755	EARS2
944	rs2215960		3.15051e-14	2.62543e-15	chr2:58514666	T	C	intergenic_region	HsaEX0024827	Alternative exon skipping	chr2:58453863-58453919	FANCL
945	rs10937594		3.15982e-14	8.54006e-16	chr3:193383943	T	C	intron_variant	HsaEX0044744	Alternative exon skipping	chr3:193334967-193335074	OPA1
946	rs7616448		3.15982e-14	8.54006e-16	chr3:193387345	G	A	intron_variant	HsaEX0044744	Alternative exon skipping	chr3:193334967-193335074	OPA1
947	rs7184559		3.35436e-14	4.19295e-15	chr16:15973076	G	A	intron_variant	HsaEX0009675	Alternative exon skipping	chr16:15967348-15967484	C16orf63
948	rs6499632		3.4302e-14	2.45015e-15	chr16:53633081	T	C	intergenic_region	HsaEX0055475	Alternative exon skipping	chr16:53672222-53672323	RPGRIP1L
949	rs12524205		3.5627e-14	1.27239e-15	chr6:88184912	A	G	intron_variant	HsaEX0052338	Alternative exon skipping	chr6:88274266-88274380	RARS2
950	rs16869492		3.73077e-14	3.10897e-15	chr6:54082465	C	A	3_prime_UTR_variant	HsaEX0011245	Alternative exon skipping	chr6:54025165-54025230	C6orf142
951	rs491995	rs491995	3.76722e-14	2.51148e-15	chr10:18244008	T	C	intron_variant	HsaEX0059625	Alternative exon skipping	chr10:18242120-18242466	SLC39A12
952	rs6696875		4.13369e-14	1.79726e-15	chr1:36867363	T	C	intergenic_region	HsaEX0044970	Alternative exon skipping	chr1:36886077-36886216	OSCP1
953	rs703225		4.20049e-14	2.00023e-15	chr13:33042802	T	C	intron_variant	HsaEX0041437	Alternative exon skipping	chr13:33058189-33058292	N4BP2L2
954	rs114374550	rs3869070	4.22589e-14	1.40863e-14	chr6:30023868	C	T	intron_variant	HsaEX0042156	Alternative exon skipping	chr6:30002685-30002887	NCRNA00171
955	rs114202113	rs3095340	4.26708e-14	1.06677e-14	chr6:30726939	T	G	intergenic_region	HsaEX0025944	Alternative exon skipping	chr6:30708967-30709110	FLOT1
956	rs622082		4.37695e-14	7.29491e-15	chr11:68703959	A	G	missense_variant	HsaALTD0004012	Alternative usage of splice sites at the donor site	chr11:68668016+68668003	MRPL21
957	rs546382		4.37695e-14	7.29491e-15	chr11:68704264	C	T	synonymous_variant	HsaALTD0004012	Alternative usage of splice sites at the donor site	chr11:68668016+68668003	MRPL21
958	rs2087210		4.50525e-14	2.65015e-15	chr5:176085522	C	T	3_prime_UTR_variant	HsaEX0067643	Alternative exon skipping	chr5:176081896-176082021	TSPAN17
959	rs2300900		4.50683e-14	1.60958e-15	chr6:88188253	C	T	intron_variant	HsaEX0052338	Alternative exon skipping	chr6:88274266-88274380	RARS2
960	rs11666543		4.57377e-14	1.98859e-15	chr19:54711981	G	A	intergenic_region	HsaALTD0005600	Alternative usage of splice sites at the donor site	chr19:54704756+54704761+54704829	RPS9
961	rs470934		4.6351e-14	2.72653e-15	chr18:74697958	G	T	intron_variant	HsaEX0038143	Alternative exon skipping	chr18:74728788-74728802	MBP
962	rs6468801		4.70919e-14	5.23244e-15	chr8:102840673	C	A	intron_variant	HsaEX0041904	Alternative exon skipping	chr8:102899369-102899455	NCALD
963	rs4909945		4.79578e-14	1.65372e-15	chr11:10673739	T	C	missense_variant	HsaEX0040240	Alternative exon skipping	chr11:10673572-10673729	MRVI1
964	rs116620177	rs2074482	5.00673e-14	1.66891e-14	chr6:30036471	G	T	synonymous_variant	HsaEX0042155	Alternative exon skipping	chr6:30003693-30003760	NCRNA00171
965	rs115745708		5.00673e-14	1.66891e-14	chr6:30039240	G	A/C/T	missense_variant	HsaEX0042155	Alternative exon skipping	chr6:30003693-30003760	NCRNA00171
966	rs116518960	rs2074480	5.00673e-14	1.66891e-14	chr6:30040810	A	C	intron_variant	HsaEX0042155	Alternative exon skipping	chr6:30003693-30003760	NCRNA00171
967	rs115437588		5.00673e-14	1.66891e-14	chr6:30041009	A	G	missense_variant	HsaEX0042155	Alternative exon skipping	chr6:30003693-30003760	NCRNA00171
968	rs116208718	rs9261302	5.00673e-14	1.66891e-14	chr6:30042349	G	A	intron_variant	HsaEX0042155	Alternative exon skipping	chr6:30003693-30003760	NCRNA00171
969	rs636049		5.44464e-14	6.0496e-15	chr11:68667198	A	C	intron_variant	HsaALTD0004012	Alternative usage of splice sites at the donor site	chr11:68668016+68668003	MRPL21
970	rs9450751		5.60365e-14	1.36674e-15	chr6:88299310	A	C	intron_variant	HsaEX0052338	Alternative exon skipping	chr6:88274266-88274380	RARS2
971	rs12495862		5.79632e-14	1.11468e-15	chr3:132390336	C	A	intron_variant	HsaEX0043539	Alternative exon skipping	chr3:132401547-132401662	NPHP3
972	rs8082857		5.91215e-14	2.03867e-15	chr18:77021380	A	G	intron_variant	HsaEX0007124	Alternative exon skipping	chr18:77021408-77021605	ATP9B
973	rs798274		6.00217e-14	2.85817e-15	chr13:33045639	G	A	intron_variant	HsaEX0041437	Alternative exon skipping	chr13:33058189-33058292	N4BP2L2
974	rs13064790		6.1462e-14	1.36582e-15	chr3:193303535	G	A	intergenic_region	HsaEX0044744	Alternative exon skipping	chr3:193334967-193335074	OPA1
975	rs2168435		6.2465e-14	1.17859e-15	chr3:132379065	C	T	intron_variant	HsaEX0043539	Alternative exon skipping	chr3:132401547-132401662	NPHP3
976	rs17739727		6.26078e-14	1.25216e-14	chr6:27329788	A	C	intron_variant	HsaEX0073173	Alternative exon skipping	chr6:27335296-27335391	ZNF204P
977	rs13433693		6.33447e-14	3.33393e-15	chr3:167062902	T	C	intron_variant	HsaEX0072072	Alternative exon skipping	chr3:166966396-166966437	ZBBX
978	rs1255410		6.61046e-14	2.20349e-14	chr10:42981321	A	G	intron_variant	HsaEX0073533	Alternative exon skipping	chr10:43020988-43021108	ZNF37B
979	rs3743121		6.71796e-14	1.81567e-15	chr15:35147345	A	G	intergenic_region	HsaINT0010897	Intron retention	chr15:35226837-35230937	AQR
980	rs8029154		6.7404e-14	1.6851e-15	chr15:22835646	G	A	intron_variant	HsaALTA0009153	Alternative usage of splice sites at the aceptor site	chr15:22840290+22840248+22840244	TUBGCP5
981	rs17096742		6.86923e-14	3.12238e-15	chr14:74582506	C	T	intron_variant	HsaEX0003650	Alternative exon skipping	chr14:74537898-74538200	ALDH6A1
982	rs8029691		6.90891e-14	1.6851e-15	chr15:22837143	G	T	intron_variant	HsaALTA0009153	Alternative usage of splice sites at the aceptor site	chr15:22840290+22840248+22840244	TUBGCP5
983	rs6791786		7.00125e-14	3.33393e-15	chr3:167050814	G	A	intron_variant	HsaEX0072072	Alternative exon skipping	chr3:166966396-166966437	ZBBX
984	rs10936530		7.00125e-14	3.33393e-15	chr3:167051726	A	G	synonymous_variant	HsaEX0072072	Alternative exon skipping	chr3:166966396-166966437	ZBBX
985	rs11722085		7.27733e-14	2.69531e-15	chr4:20717561	A	G	intron_variant	HsaEX0045171	Alternative exon skipping	chr4:20709426-20709493	PACRGL
986	rs7324744		7.27845e-14	2.14072e-15	chr13:115008038	A	G	intron_variant	HsaEX0013992	Alternative exon skipping	chr13:115004465-115004503	CDC16
987	rs4591		7.35044e-14	2.45015e-15	chr21:35281393	A	G/C/T	missense_variant	HsaEX0006937	Alternative exon skipping	chr21:35281386-35281515	ATP5O
988	rs3138373		7.65915e-14	2.39348e-15	chr3:129149021	T	C	intergenic_region	HsaEX0030994	Alternative exon skipping	chr3:129210984-129211037	IFT122
989	rs140696		7.65915e-14	2.39348e-15	chr3:129152089	G	A/C	splice_region_variant&synonymous_variant	HsaEX0030994	Alternative exon skipping	chr3:129210984-129211037	IFT122
990	rs3806386		7.73943e-14	2.14984e-15	chr1:151031667	T	C/A	intron_variant	HsaEX0014089	Alternative exon skipping	chr1:151027492-151027602	CDC42SE1
991	rs995232		8.11433e-14	2.38657e-15	chr13:115020319	G	A	intron_variant	HsaEX0013992	Alternative exon skipping	chr13:115004465-115004503	CDC16
992	rs7857408		8.42299e-14	2.27648e-15	chr9:77690463	T	C	intron_variant	HsaEX0011774	Alternative exon skipping	chr9:77684658-77684729	C9orf95
993	rs470493		8.46422e-14	4.45485e-15	chr18:74690780	C	T	intergenic_region	HsaEX0038143	Alternative exon skipping	chr18:74728788-74728802	MBP
994	rs3812921		8.50629e-14	1.60496e-15	chr15:22868301	C	T	intron_variant	HsaALTA0009153	Alternative usage of splice sites at the aceptor site	chr15:22840290+22840248+22840244	TUBGCP5
995	rs115872098	rs9461680	8.57791e-14	2.14448e-14	chr6:31243347	C	T	intergenic_region	HsaALTA0004015	Alternative usage of splice sites at the aceptor site	chr6:31237320+31237302	HLA-C
996	rs9590409		8.68349e-14	2.55397e-15	chr13:115040497	G	A	intergenic_region	HsaEX0013992	Alternative exon skipping	chr13:115004465-115004503	CDC16
997	rs9468076		8.7651e-14	1.25216e-14	chr6:27338890	C	T	non_coding_exon_variant	HsaEX0073173	Alternative exon skipping	chr6:27335296-27335391	ZNF204P
998	rs4149352		8.89535e-14	4.44767e-15	chr6:3002238	T	C	intron_variant	HsaEX0043655	Alternative exon skipping	chr6:3015764-3015877	NQO2
999	rs5006363		8.95457e-14	1.9899e-15	chr15:22847512	C	A/T	intron_variant	HsaALTA0009153	Alternative usage of splice sites at the aceptor site	chr15:22840290+22840248+22840244	TUBGCP5
1000	rs6772703		8.97332e-14	6.40951e-15	chr3:101232736	T	C	intergenic_region	HsaEX0057234	Alternative exon skipping	chr3:101136437-101136634	SENP7
1001	rs1046860		9.09954e-14	1.6851e-15	chr15:22873325	A	G	3_prime_UTR_variant	HsaALTA0009153	Alternative usage of splice sites at the aceptor site	chr15:22840290+22840248+22840244	TUBGCP5
1002	rs6742013		9.30698e-14	7.75582e-15	chr2:136169799	T	C	intron_variant	HsaEX0074533	Alternative exon skipping	chr2:136148372-136148390	ZRANB3
1003	rs3088123		9.3117e-14	2.66049e-15	chr14:92628952	T	G	3_prime_UTR_variant	HsaEX0042305	Alternative exon skipping	chr14:92585193-92585310	NDUFB1
1004	rs6799876		9.33459e-14	2.39348e-15	chr3:129218944	G	T	intron_variant	HsaEX0030994	Alternative exon skipping	chr3:129210984-129211037	IFT122
1005	rs2389414		9.38119e-14	3.02619e-15	chr6:121552020	C	T	intron_variant	HsaEX0011290	Alternative exon skipping	chr6:121629122-121629247	C6orf170
1006	rs114480306	rs1264376	9.393e-14	1.04367e-14	chr6:30765579	G	T	intergenic_region	HsaEX0025944	Alternative exon skipping	chr6:30708967-30709110	FLOT1
1007	rs10784359		9.44567e-14	1.18071e-14	chr12:40445750	C	T	intron_variant	HsaEX0059281	Alternative exon skipping	chr12:40486557-40486735	SLC2A13
1008	rs114230713	rs3869068	9.5098e-14	1.35854e-14	chr6:30004052	G	A	intron_variant	HsaEX0042155	Alternative exon skipping	chr6:30003693-30003760	NCRNA00171
1009	rs1203		9.77977e-14	2.50763e-15	chr2:24443330	A	G	3_prime_UTR_variant	HsaEX0010801	Alternative exon skipping	chr2:24390496-24390552	C2orf84
1010	rs4729015		9.93834e-14	4.14097e-15	chr7:91561592	T	G	intergenic_region	HsaEX0003424	Alternative exon skipping	chr7:91599787-91599822	AKAP9
1011	rs6439183		1.00526e-13	2.39348e-15	chr3:129190001	G	T	intron_variant	HsaEX0030994	Alternative exon skipping	chr3:129210984-129211037	IFT122
1012	rs10118522		1.00717e-13	9.1561e-15	chr9:17690052	T	G	intron_variant	HsaEX0058005	Alternative exon skipping	chr9:17630352-17630422	SH3GL2
1013	rs2305623		1.00734e-13	1.57397e-15	chr3:132322262	T	G	intron_variant	HsaEX0043539	Alternative exon skipping	chr3:132401547-132401662	NPHP3
1014	rs548		1.01931e-13	1.88761e-15	chr15:22873784	C	T	3_prime_UTR_variant	HsaALTA0009153	Alternative usage of splice sites at the aceptor site	chr15:22840290+22840248+22840244	TUBGCP5
1015	rs116724742	rs9261145	1.03475e-13	1.47822e-14	chr6:29984865	C	T	intron_variant	HsaEX0042155	Alternative exon skipping	chr6:30003693-30003760	NCRNA00171
1016	rs1859037		1.03524e-13	4.14097e-15	chr7:91568272	A	C/G	intergenic_region	HsaEX0003424	Alternative exon skipping	chr7:91599787-91599822	AKAP9
1017	rs11672654	rs11672654	1.06014e-13	6.23613e-15	chr19:54733333	G	A	intergenic_region	HsaALTD0005600	Alternative usage of splice sites at the donor site	chr19:54704756+54704761+54704829	RPS9
1018	rs8009513		1.06782e-13	5.62011e-15	chr14:74601396	T	C	intron_variant	HsaEX0003650	Alternative exon skipping	chr14:74537898-74538200	ALDH6A1
1019	rs7797369		1.07665e-13	4.14097e-15	chr7:91570615	C	A	intron_variant	HsaEX0003424	Alternative exon skipping	chr7:91599787-91599822	AKAP9
1020	rs7595474		1.0986e-13	9.98728e-15	chr2:58525741	T	C	intergenic_region	HsaEX0024827	Alternative exon skipping	chr2:58453863-58453919	FANCL
1021	rs470683		1.10442e-13	5.02011e-15	chr18:74681192	G	A	3_prime_UTR_variant	HsaEX0038143	Alternative exon skipping	chr18:74728788-74728802	MBP
1022	rs3815330		1.13334e-13	5.15155e-15	chr14:74531485	T	G	3_prime_UTR_variant	HsaEX0003650	Alternative exon skipping	chr14:74537898-74538200	ALDH6A1
1023	rs6536757		1.14035e-13	3.80117e-14	chr4:164820243	A	G	intron_variant	HsaEX0037861	Alternative exon skipping	chr4:164782327-164782402	MARCH1
1024	rs604524		1.14942e-13	6.0496e-15	chr11:68629929	G	A	intergenic_region	HsaALTD0004012	Alternative usage of splice sites at the donor site	chr11:68668016+68668003	MRPL21
1025	rs10828141		1.15457e-13	2.96043e-15	chr10:21137746	A	G	intron_variant	HsaEX0042353	Alternative exon skipping	chr10:21138457-21138615	NEBL
1026	rs115742376	rs9260967	1.16824e-13	1.66891e-14	chr6:29961367	G	A	intergenic_region	HsaEX0042155	Alternative exon skipping	chr6:30003693-30003760	NCRNA00171
1027	rs115094340	rs9260988	1.16824e-13	1.66891e-14	chr6:29962515	T	C	intergenic_region	HsaEX0042155	Alternative exon skipping	chr6:30003693-30003760	NCRNA00171
1028	rs116173729	rs6910898	1.16824e-13	1.66891e-14	chr6:29963179	T	C	intergenic_region	HsaEX0042155	Alternative exon skipping	chr6:30003693-30003760	NCRNA00171
1029	rs115577179	rs6941318	1.16824e-13	1.66891e-14	chr6:29966850	T	C	intergenic_region	HsaEX0042155	Alternative exon skipping	chr6:30003693-30003760	NCRNA00171
1030	rs116796832	rs7758512	1.16824e-13	1.66891e-14	chr6:29970589	T	G	intron_variant	HsaEX0042155	Alternative exon skipping	chr6:30003693-30003760	NCRNA00171
1031	rs116581332	rs2286405	1.16824e-13	1.66891e-14	chr6:29973392	T	A/C	intron_variant	HsaEX0042155	Alternative exon skipping	chr6:30003693-30003760	NCRNA00171
1032	rs114440360	rs9261105	1.16824e-13	1.66891e-14	chr6:29974500	A	G	intron_variant	HsaEX0042155	Alternative exon skipping	chr6:30003693-30003760	NCRNA00171
1033	rs114218820	rs9261129	1.16824e-13	1.66891e-14	chr6:29979579	T	C	intron_variant	HsaEX0042155	Alternative exon skipping	chr6:30003693-30003760	NCRNA00171
1034	rs115136522	rs6926792	1.16824e-13	1.66891e-14	chr6:29985849	G	A	intron_variant	HsaEX0042155	Alternative exon skipping	chr6:30003693-30003760	NCRNA00171
1035	rs114256021	rs6931776	1.16824e-13	1.66891e-14	chr6:29986427	A	G	intron_variant	HsaEX0042155	Alternative exon skipping	chr6:30003693-30003760	NCRNA00171
1036	rs116494283	rs6919617	1.16824e-13	1.66891e-14	chr6:29991699	A	G	intron_variant	HsaEX0042155	Alternative exon skipping	chr6:30003693-30003760	NCRNA00171
1037	rs115974895	rs9261174	1.16824e-13	1.66891e-14	chr6:29996855	T	C	intron_variant	HsaEX0042155	Alternative exon skipping	chr6:30003693-30003760	NCRNA00171
1038	rs116554632	rs4448133	1.16824e-13	1.66891e-14	chr6:29999534	A	G	intron_variant	HsaEX0042155	Alternative exon skipping	chr6:30003693-30003760	NCRNA00171
1039	rs114258221	rs9261189	1.16824e-13	1.66891e-14	chr6:30000280	C	T	intron_variant	HsaEX0042155	Alternative exon skipping	chr6:30003693-30003760	NCRNA00171
1040	rs115503816	rs3869067	1.16824e-13	1.66891e-14	chr6:30003797	T	C	intron_variant	HsaEX0042155	Alternative exon skipping	chr6:30003693-30003760	NCRNA00171
1041	rs116549889	rs9261216	1.16824e-13	1.66891e-14	chr6:30010139	A	G	intron_variant	HsaEX0042155	Alternative exon skipping	chr6:30003693-30003760	NCRNA00171
1042	rs4903189		1.18022e-13	5.62011e-15	chr14:74597849	G	A	intron_variant	HsaEX0003650	Alternative exon skipping	chr14:74537898-74538200	ALDH6A1
1043	rs4903190		1.18022e-13	5.62011e-15	chr14:74597967	G	A	intron_variant	HsaEX0003650	Alternative exon skipping	chr14:74537898-74538200	ALDH6A1
1044	rs12666179		1.20088e-13	4.14097e-15	chr7:91574110	T	C	intron_variant	HsaEX0003424	Alternative exon skipping	chr7:91599787-91599822	AKAP9
1045	rs2300192		1.23642e-13	5.62011e-15	chr14:74579469	T	C	intron_variant	HsaEX0003650	Alternative exon skipping	chr14:74537898-74538200	ALDH6A1
1046	rs415		1.24229e-13	4.14097e-15	chr7:91580490	A	G	intron_variant	HsaEX0003424	Alternative exon skipping	chr7:91599787-91599822	AKAP9
1047	rs803221		1.26665e-13	4.36775e-15	chr5:132210436	T	C	3_prime_UTR_variant	HsaALTD0007060	Alternative usage of splice sites at the donor site	chr5:132202379+132202383	UQCRQ
1048	rs619727		1.27042e-13	6.0496e-15	chr11:68627535	T	C	intergenic_region	HsaALTD0004012	Alternative usage of splice sites at the donor site	chr11:68668016+68668003	MRPL21
1049	rs2282971		1.2837e-13	4.14097e-15	chr7:91584356	A	G	intron_variant	HsaEX0003424	Alternative exon skipping	chr7:91599787-91599822	AKAP9
1050	rs12530646		1.2837e-13	4.14097e-15	chr7:91588036	G	A	intron_variant	HsaEX0003424	Alternative exon skipping	chr7:91599787-91599822	AKAP9
1051	rs17164275		1.2837e-13	4.14097e-15	chr7:91590408	A	G	intron_variant	HsaEX0003424	Alternative exon skipping	chr7:91599787-91599822	AKAP9
1052	rs2208496		1.29134e-13	6.4567e-14	chr9:17633232	C	T	intron_variant	HsaEX0058005	Alternative exon skipping	chr9:17630352-17630422	SH3GL2
1053	rs13384245		1.33112e-13	2.55985e-15	chr2:201760937	T	G	intron_variant	HsaEX0049441	Alternative exon skipping	chr2:201742220-201742327	PPIL3
1054	rs10204787		1.33112e-13	2.55985e-15	chr2:201762147	G	A	intron_variant	HsaEX0049441	Alternative exon skipping	chr2:201742220-201742327	PPIL3
1055	rs2289219		1.34256e-13	4.4752e-15	chr15:41065890	C	T	intron_variant	HsaEX0072735	Alternative exon skipping	chr15:41104911-41105100	ZFYVE19
1056	rs3742808		1.34883e-13	5.62011e-15	chr14:74523949	G	A	synonymous_variant	HsaEX0003650	Alternative exon skipping	chr14:74537898-74538200	ALDH6A1
1057	rs6942649		1.40793e-13	4.14097e-15	chr7:91594510	T	C	intron_variant	HsaEX0003424	Alternative exon skipping	chr7:91599787-91599822	AKAP9
1058	rs2670153		1.45751e-13	2.42918e-14	chr6:52540497	T	C	intron_variant	HsaEX0065510	Alternative exon skipping	chr6:52539712-52539842	TMEM14A
1059	rs11617448		1.52175e-13	4.47574e-15	chr13:115025398	G	A	intron_variant	HsaEX0013992	Alternative exon skipping	chr13:115004465-115004503	CDC16
1060	rs17543378		1.55716e-13	7.41506e-15	chr4:169874986	A	C	intergenic_region	HsaEX0012755	Alternative exon skipping	chr4:169927036-169927065	CBR4
1061	rs34961213		1.55794e-13	3.99472e-15	chr4:107156462	C	T	missense_variant	HsaEX0064016	Alternative exon skipping	chr4:107176104-107176204	TBCK
1062	rs629426		1.55906e-13	1.73229e-14	chr11:68671104	A	G	intron_variant	HsaALTD0004012	Alternative usage of splice sites at the donor site	chr11:68668016+68668003	MRPL21
1063	rs2286415		1.5754e-13	4.92312e-15	chr14:74501034	A	C	intron_variant	HsaEX0003650	Alternative exon skipping	chr14:74537898-74538200	ALDH6A1
1064	rs12504721		1.59789e-13	3.99472e-15	chr4:107178254	T	C	intron_variant	HsaEX0064016	Alternative exon skipping	chr4:107176104-107176204	TBCK
1065	rs116513743	rs9260961	1.70943e-13	2.44204e-14	chr6:29960999	G	T	intergenic_region	HsaEX0042155	Alternative exon skipping	chr6:30003693-30003760	NCRNA00171
1066	rs12591100		1.71838e-13	1.22742e-14	chr15:76700801	C	A	intron_variant	HsaEX0023265	Alternative exon skipping	chr15:76602273-76602405	ETFA
1067	rs3808937		1.74449e-13	3.29149e-15	chr10:104230012	C	T	intron_variant	HsaEX0002165	Alternative exon skipping	chr10:104241594-104241655	ACTR1A
1068	rs10493818		1.74999e-13	4.26826e-15	chr1:89333557	C	T	intron_variant	HsaEX0012853	Alternative exon skipping	chr1:89426850-89426970	CCBL2
1069	rs6991958		1.89774e-13	1.18609e-14	chr8:144624438	C	T	intergenic_region	HsaEX0041667	Alternative exon skipping	chr8:144657792-144657872	NAPRT1
1070	rs9548868		1.90463e-13	7.05419e-15	chr13:40229585	C	T	intergenic_region	HsaEX0016223	Alternative exon skipping	chr13:40252229-40252330	COG6
1071	rs3812882		1.90463e-13	7.05419e-15	chr13:40229891	G	T/A	missense_variant	HsaEX0016223	Alternative exon skipping	chr13:40252229-40252330	COG6
1072	rs497953		1.92285e-13	6.40951e-15	chr3:101043565	T	C	3_prime_UTR_variant	HsaEX0057234	Alternative exon skipping	chr3:101136437-101136634	SENP7
1073	rs4647128		1.94346e-13	1.61955e-14	chr5:60183544	T	C	intron_variant	HsaALTD0004239	Alternative usage of splice sites at the donor site	chr5:60241209+60241255	NDUFAF2
1074	rs12598966		1.94692e-13	2.43366e-14	chr16:15961356	C	T	missense_variant	HsaEX0009675	Alternative exon skipping	chr16:15967348-15967484	C16orf63
1075	rs34857805		1.94868e-13	5.73142e-15	chr4:3005964	G	A	missense_variant	HsaEX0028738	Alternative exon skipping	chr4:3005958-3006061	GRK4
1076	rs4659636		1.99481e-13	9.06731e-15	chr1:236396335	C	T	intron_variant	HsaEX0023134	Alternative exon skipping	chr1:236413185-236413267	ERO1LB
1077	rs7168628		2.04503e-13	4.54451e-15	chr15:22850389	A	G	intron_variant	HsaALTA0009153	Alternative usage of splice sites at the aceptor site	chr15:22840290+22840248+22840244	TUBGCP5
1078	rs2553427		2.05104e-13	6.40951e-15	chr3:101106527	A	G	intron_variant	HsaEX0057234	Alternative exon skipping	chr3:101136437-101136634	SENP7
1079	rs2518369		2.10128e-13	1.61637e-14	chr11:112138835	T	C	intergenic_region	HsaINT0017311	Intron retention	chr11:112084585-112085484	BCO2
1080	rs2564881		2.10128e-13	1.61637e-14	chr11:112139158	A	G	intergenic_region	HsaINT0017311	Intron retention	chr11:112084585-112085484	BCO2
1081	rs10279210		2.1119e-13	4.14097e-15	chr7:91616891	G	A	intron_variant	HsaEX0003424	Alternative exon skipping	chr7:91599787-91599822	AKAP9
1082	rs8027884		2.22681e-13	4.54451e-15	chr15:22860243	C	T	intron_variant	HsaALTA0009153	Alternative usage of splice sites at the aceptor site	chr15:22840290+22840248+22840244	TUBGCP5
1083	rs660614		2.25198e-13	1.73229e-14	chr11:68659488	G	A	intron_variant	HsaALTD0004012	Alternative usage of splice sites at the donor site	chr11:68668016+68668003	MRPL21
1084	rs13243243		2.48065e-13	8.26884e-14	chr7:22821019	C	T	intergenic_region	HsaEX0066478	Alternative exon skipping	chr7:22857619-22857667	TOMM7
1085	rs3753108		2.48458e-13	4.14097e-15	chr7:91629984	T	G	intron_variant	HsaEX0003424	Alternative exon skipping	chr7:91599787-91599822	AKAP9
1086	rs10942542		2.57107e-13	4.28512e-14	chr5:88266197	G	A	intron_variant	HsaEX0017709	Alternative exon skipping	chr5:88243625-88243736	CTC-454M9.1
1087	rs1811350		2.58462e-13	1.98817e-14	chr11:112108776	T	G	intergenic_region	HsaINT0017311	Intron retention	chr11:112084585-112085484	BCO2
1088	rs12540565		2.60881e-13	4.14097e-15	chr7:91633213	T	G	intron_variant	HsaEX0003424	Alternative exon skipping	chr7:91599787-91599822	AKAP9
1089	rs1767141		2.63117e-13	1.25294e-14	chr1:23734350	A	C	intron_variant	HsaEX0064118	Alternative exon skipping	chr1:23735157-23735219	TCEA3
1090	rs2299232		2.67605e-13	4.69483e-15	chr7:91626699	T	G	intron_variant	HsaEX0003424	Alternative exon skipping	chr7:91599787-91599822	AKAP9
1091	rs7570614		2.7121e-13	6.78025e-15	chr2:175275679	C	T	intron_variant	HsaEX0056650	Alternative exon skipping	chr2:175263094-175263170	SCRN3
1092	rs7859380		2.75221e-13	2.50201e-14	chr9:95616149	C	T	intron_variant	HsaEX0073773	Alternative exon skipping	chr9:95634969-95635049	ZNF484
1093	rs2289235		2.78017e-13	2.13859e-14	chr2:231738168	G	T/A	missense_variant	HsaEX0032532	Alternative exon skipping	chr2:231738132-231738272	ITM2C
1094	rs329570		2.82123e-13	2.35103e-14	chr7:35095894	T	C	intergenic_region	HsaEX0020898	Alternative exon skipping	chr7:35158273-35158401	DPY19L2
1095	rs744336		2.82306e-13	1.22742e-14	chr15:76674624	T	C	intron_variant	HsaEX0023265	Alternative exon skipping	chr15:76602273-76602405	ETFA
1096	rs6465344		2.85727e-13	4.14097e-15	chr7:91640273	G	A	intron_variant	HsaEX0003424	Alternative exon skipping	chr7:91599787-91599822	AKAP9
1097	rs13245393		2.85727e-13	4.14097e-15	chr7:91641928	A	G	synonymous_variant	HsaEX0003424	Alternative exon skipping	chr7:91599787-91599822	AKAP9
1098	rs7805077		2.85727e-13	4.14097e-15	chr7:91644553	A	G	intron_variant	HsaEX0003424	Alternative exon skipping	chr7:91599787-91599822	AKAP9
1099	rs2888851		2.85727e-13	4.14097e-15	chr7:91648341	G	A	intron_variant	HsaEX0003424	Alternative exon skipping	chr7:91599787-91599822	AKAP9
1100	rs2299238		2.85727e-13	4.14097e-15	chr7:91654517	G	A	intron_variant	HsaEX0003424	Alternative exon skipping	chr7:91599787-91599822	AKAP9
1101	rs4972973		2.86453e-13	2.20349e-14	chr2:231737798	G	A	intron_variant	HsaEX0032532	Alternative exon skipping	chr2:231738132-231738272	ITM2C
1102	rs415521		2.88829e-13	7.22074e-14	chr19:44490042	A	G	intron_variant	HsaEX0073084	Alternative exon skipping	chr19:44494176-44494264	ZNF155
1103	rs7789492		2.89163e-13	4.07272e-15	chr7:91668854	C	T	intron_variant	HsaEX0003424	Alternative exon skipping	chr7:91599787-91599822	AKAP9
1104	rs7811564		2.94009e-13	4.14097e-15	chr7:91663364	A	G	intron_variant	HsaEX0003424	Alternative exon skipping	chr7:91599787-91599822	AKAP9
1105	rs7781221		2.94009e-13	4.14097e-15	chr7:91664645	A	G	intron_variant	HsaEX0003424	Alternative exon skipping	chr7:91599787-91599822	AKAP9
1106	rs3772701		3.05111e-13	6.78025e-15	chr3:99980281	T	C	intron_variant	HsaEX0063853	Alternative exon skipping	chr3:100030677-100030721	TBC1D23
1107	rs4606077		3.08238e-13	1.92648e-14	chr8:144656754	T	C	intergenic_region	HsaEX0041667	Alternative exon skipping	chr8:144657792-144657872	NAPRT1
1108	rs2171150		3.11752e-13	1.6408e-14	chr11:12157657	A	C	intron_variant	HsaEX0039200	Alternative exon skipping	chr11:12150903-12151001	MICAL2
1109	rs2423043		3.1747e-13	9.33735e-15	chr20:4798452	A	G	intron_variant	HsaEX0052475	Alternative exon skipping	chr20:4802975-4803049	RASSF2
1110	rs4263320		3.25452e-13	6.78025e-15	chr3:100011853	C	T	intron_variant	HsaEX0063853	Alternative exon skipping	chr3:100030677-100030721	TBC1D23
1111	rs1063266		3.36775e-13	1.98103e-14	chr5:176085391	G	A	3_prime_UTR_variant	HsaEX0067643	Alternative exon skipping	chr5:176081896-176082021	TSPAN17
1112	rs10907175		3.45736e-13	1.2805e-14	chr1:1130727	A	C	intron_variant	HsaINT0146397	Intron retention	chr1:1164327-1167271	SDF4
1113	rs3736781		3.64703e-13	3.64703e-14	chr6:26505362	G	C/T/A	missense_variant	HsaEX0030220	Alternative exon skipping	chr6:26540129-26540254	HMGN4
1114	rs11107		3.71765e-13	1.61637e-14	chr22:32875190	G	A	start_lost	HsaINT0062981	Intron retention	chr22:32887169-32889091	FBXO7
1115	rs5749447		3.71765e-13	1.61637e-14	chr22:32882121	G	A	intron_variant	HsaINT0062981	Intron retention	chr22:32887169-32889091	FBXO7
1116	rs8087922		3.87884e-13	3.23237e-14	chr18:56350532	A	G	intron_variant	HsaEX0037311	Alternative exon skipping	chr18:56405000-56405158	MALT1
1117	rs11549690		3.96969e-13	7.35127e-15	chr11:63991581	G	A	missense_variant	HsaEX0067438	Alternative exon skipping	chr11:63991572-63991682	TRPT1
1118	rs1863011		4.09619e-13	4.09619e-13	chr7:130890470	C	T	intron_variant	HsaEX0039382	Alternative exon skipping	chr7:130887616-130887733	MKLN1
1119	rs4334719		4.12521e-13	1.71884e-14	chr4:170362151	T	C	intron_variant	HsaEX0042480	Alternative exon skipping	chr4:170398275-170398503	NEK1
1120	rs4650590		4.13587e-13	8.27174e-14	chr1:79110518	A	G	3_prime_UTR_variant	HsaEX0030951	Alternative exon skipping	chr1:79094636-79094684	IFI44L
1121	rs2670142		4.15741e-13	6.92901e-14	chr6:52539268	T	C	intron_variant	HsaEX0065510	Alternative exon skipping	chr6:52539712-52539842	TMEM14A
1122	rs6926629		4.27962e-13	4.27962e-14	chr6:26499903	T	C	intergenic_region	HsaEX0030220	Alternative exon skipping	chr6:26540129-26540254	HMGN4
1123	rs1056667		4.27962e-13	4.27962e-14	chr6:26510564	T	C	3_prime_UTR_variant	HsaEX0030220	Alternative exon skipping	chr6:26540129-26540254	HMGN4
1124	rs9393729		4.27962e-13	4.27962e-14	chr6:26514166	C	T	intergenic_region	HsaEX0030220	Alternative exon skipping	chr6:26540129-26540254	HMGN4
1125	rs1535276		4.27962e-13	4.27962e-14	chr6:26520941	T	C	intergenic_region	HsaEX0030220	Alternative exon skipping	chr6:26540129-26540254	HMGN4
1126	rs9295695		4.27962e-13	4.27962e-14	chr6:26528250	T	C	intergenic_region	HsaEX0030220	Alternative exon skipping	chr6:26540129-26540254	HMGN4
1127	rs10946835		4.27962e-13	4.27962e-14	chr6:26533757	C	T	intergenic_region	HsaEX0030220	Alternative exon skipping	chr6:26540129-26540254	HMGN4
1128	rs2393670		4.27962e-13	4.27962e-14	chr6:26535541	A	G	intergenic_region	HsaEX0030220	Alternative exon skipping	chr6:26540129-26540254	HMGN4
1129	rs9467782		4.27962e-13	4.27962e-14	chr6:26542773	G	A	intron_variant	HsaEX0030220	Alternative exon skipping	chr6:26540129-26540254	HMGN4
1130	rs4871		4.27962e-13	4.27962e-14	chr6:26545632	G	A	synonymous_variant	HsaEX0030220	Alternative exon skipping	chr6:26540129-26540254	HMGN4
1131	rs9986382		4.27962e-13	4.27962e-14	chr6:26550619	T	C	intergenic_region	HsaEX0030220	Alternative exon skipping	chr6:26540129-26540254	HMGN4
1132	rs2224380		4.27962e-13	4.27962e-14	chr6:26553943	G	A	intergenic_region	HsaEX0030220	Alternative exon skipping	chr6:26540129-26540254	HMGN4
1133	rs9461271		4.27962e-13	4.27962e-14	chr6:26554968	G	A	intergenic_region	HsaEX0030220	Alternative exon skipping	chr6:26540129-26540254	HMGN4
1134	rs10484442		4.27962e-13	4.27962e-14	chr6:26555879	A	C/G	intergenic_region	HsaEX0030220	Alternative exon skipping	chr6:26540129-26540254	HMGN4
1135	rs767471		4.27962e-13	4.27962e-14	chr6:26557854	C	T	intergenic_region	HsaEX0030220	Alternative exon skipping	chr6:26540129-26540254	HMGN4
1136	rs6924865		4.27962e-13	4.27962e-14	chr6:26521353	A	G	intergenic_region	HsaEX0030220	Alternative exon skipping	chr6:26540129-26540254	HMGN4
1137	rs12031296		4.28359e-13	1.64754e-14	chr1:225975271	A	G	intron_variant	HsaEX0061742	Alternative exon skipping	chr1:225972962-225973058	SRP9
1138	rs6964587		4.45796e-13	7.30813e-15	chr7:91630620	G	T	missense_variant	HsaEX0003424	Alternative exon skipping	chr7:91599787-91599822	AKAP9
1139	rs10421673		4.491e-13	8.982e-14	chr19:58112844	A	G	intron_variant	HsaEX0073033	Alternative exon skipping	chr19:58130160-58130245	ZNF134
1140	rs12639722		4.64848e-13	1.40863e-14	chr4:44660248	T	C	intergenic_region	HsaEX0029088	Alternative exon skipping	chr4:44682458-44682569	GUF1
1141	rs10057241		4.6746e-13	7.791e-15	chr5:64936304	C	T	intron_variant	HsaEX0049856	Alternative exon skipping	chr5:64864745-64864821	PPWD1
1142	rs9785013		4.69595e-13	6.61402e-15	chr7:91674302	G	A	intron_variant	HsaEX0003424	Alternative exon skipping	chr7:91599787-91599822	AKAP9
1143	rs11688004		4.71785e-13	2.14448e-14	chr2:99735052	G	T/C	5_prime_UTR_variant	HsaEX0067566	Alternative exon skipping	chr2:99735014-99735149	TSGA10
1144	rs2473295		4.73074e-13	9.46147e-14	chr1:22354866	T	C	intron_variant	HsaALTD0001302	Alternative usage of splice sites at the donor site	chr1:22379235+22379361	CDC42
1145	rs11683188		4.8823e-13	2.21923e-14	chr2:99724512	T	C	intron_variant	HsaEX0067566	Alternative exon skipping	chr2:99735014-99735149	TSGA10
1146	rs12613624		4.8823e-13	2.21923e-14	chr2:99732741	G	A	intron_variant	HsaEX0067566	Alternative exon skipping	chr2:99735014-99735149	TSGA10
1147	rs2516835		4.8823e-13	2.21923e-14	chr2:99779131	T	C	synonymous_variant	HsaEX0067566	Alternative exon skipping	chr2:99735014-99735149	TSGA10
1148	rs1048701		4.91112e-13	9.44446e-15	chr17:35910735	T	C	intron_variant	HsaALTD0002068	Alternative usage of splice sites at the donor site	chr17:35850059+35850064	DUSP14
1149	rs4400148		4.97166e-13	2.16159e-14	chr5:95988787	T	C	intergenic_region	HsaEX0012625	Alternative exon skipping	chr5:96076449-96076487	CAST
1150	rs4660446		5.08223e-13	1.27056e-13	chr1:39438889	T	C	intergenic_region	HsaALTD0004255	Alternative usage of splice sites at the donor site	chr1:39492070+39492074	NDUFS5
1151	rs10449303		5.10744e-13	3.64817e-14	chr1:207961058	A	G	intron_variant	HsaEX0013873	Alternative exon skipping	chr1:207943666-207943707	CD46
1152	rs222843		5.26788e-13	5.01703e-15	chr17:7145981	T	C	intergenic_region	HsaINT0021495	Intron retention	chr17:7158123-7160175	C17orf81
1153	rs2564872		5.53125e-13	4.25481e-14	chr11:112123095	A	G	missense_variant	HsaINT0017311	Intron retention	chr11:112084585-112085484	BCO2
1154	rs3762947		5.63039e-13	1.656e-14	chr4:107236648	A	G	intron_variant	HsaEX0064016	Alternative exon skipping	chr4:107176104-107176204	TBCK
1155	rs2632277		5.63053e-13	2.55933e-14	chr2:99778985	T	C	synonymous_variant	HsaEX0067566	Alternative exon skipping	chr2:99735014-99735149	TSGA10
1156	rs34099167		5.84405e-13	1.71884e-14	chr4:170398454	T	C	missense_variant	HsaEX0042480	Alternative exon skipping	chr4:170398275-170398503	NEK1
1157	rs115096180	rs6905157	6.00346e-13	8.57637e-14	chr6:29971548	A	G	intron_variant	HsaEX0042155	Alternative exon skipping	chr6:30003693-30003760	NCRNA00171
1158	rs310244		6.1422e-13	1.61637e-14	chr1:65305877	G	A	intron_variant	HsaINT0083564	Intron retention	chr1:65311324-65312331	JAK1
1159	rs2152092		6.20235e-13	1.31965e-14	chr10:99219885	G	A	synonymous_variant	HsaEX0039696	Alternative exon skipping	chr10:99239998-99240114	MMS19
1160	rs3808720		6.20913e-13	8.87018e-14	chr9:17664191	C	T	intron_variant	HsaEX0058005	Alternative exon skipping	chr9:17630352-17630422	SH3GL2
1161	rs7129273		6.3644e-13	1.20083e-14	chr11:10724434	T	C	intergenic_region	HsaEX0040239	Alternative exon skipping	chr11:10709056-10709324	MRVI1
1162	rs2303291		6.59442e-13	2.06076e-14	chr2:24431184	C	T	missense_variant	HsaEX0010801	Alternative exon skipping	chr2:24390496-24390552	C2orf84
1163	rs12052238		6.7341e-13	1.22438e-14	chr2:170415441	T	C	intron_variant	HsaALTD0004977	Alternative usage of splice sites at the donor site	chr2:170441000+170441007	PPIG
1164	rs8007089		6.82919e-13	1.15749e-14	chr14:23391913	T	C	intron_variant	HsaEX0052649	Alternative exon skipping	chr14:23374815-23374868	RBM23
1165	rs2549803		6.84253e-13	1.66891e-14	chr5:96174929	C	T	intergenic_region	HsaEX0012625	Alternative exon skipping	chr5:96076449-96076487	CAST
1166	rs4562		7.2014e-13	6.85848e-15	chr17:7163739	A	G	missense_variant	HsaINT0021495	Intron retention	chr17:7158123-7160175	C17orf81
1167	rs11941560		7.21912e-13	1.71884e-14	chr4:170452770	A	G	intron_variant	HsaEX0042480	Alternative exon skipping	chr4:170398275-170398503	NEK1
1168	rs10439277		7.76772e-13	3.23655e-14	chr2:223727213	T	G	intron_variant	HsaEX0002072	Alternative exon skipping	chr2:223765392-223765498	ACSL3
1169	rs7145915		7.89324e-13	3.58784e-14	chr14:60683992	G	A	intergenic_region	HsaEX0049475	Alternative exon skipping	chr14:60745291-60745420	PPM1A
1170	rs1043207		8.23916e-13	1.39647e-14	chr14:23369994	G	A	3_prime_UTR_variant	HsaEX0052649	Alternative exon skipping	chr14:23374815-23374868	RBM23
1171	rs578784		8.64303e-13	3.0868e-14	chr11:112000303	G	A	intergenic_region	HsaINT0017311	Intron retention	chr11:112084585-112085484	BCO2
1172	rs7849186		8.66145e-13	1.73229e-14	chr9:131212372	G	A	intergenic_region	HsaEX0014882	Alternative exon skipping	chr9:131196689-131196892	CERCAM
1173	rs2281603		9.12042e-13	3.64817e-14	chr14:64926097	T	C	intron_variant	HsaEX0072082	Alternative exon skipping	chr14:64983318-64983469	ZBTB1
1174	rs7171993		9.53721e-13	2.64923e-14	chr15:35145065	C	T	intergenic_region	HsaINT0010897	Intron retention	chr15:35226837-35230937	AQR
1175	rs1726631		9.77809e-13	4.44458e-14	chr1:236380611	C	T	3_prime_UTR_variant	HsaEX0023134	Alternative exon skipping	chr1:236413185-236413267	ERO1LB
1176	rs2282972		9.83952e-13	1.38585e-14	chr7:91666369	C	T	intron_variant	HsaEX0003424	Alternative exon skipping	chr7:91599787-91599822	AKAP9
1177	rs2839235		1.02515e-12	2.27812e-14	chr21:47800592	T	C	intron_variant	HsaEX0045953	Alternative exon skipping	chr21:47801609-47801755	PCNT
1178	rs13261732		1.04352e-12	8.69598e-14	chr8:19330215	T	C	intron_variant	HsaEX0017467	Alternative exon skipping	chr8:19315041-19315327	CSGALNACT1
1179	rs6772774		1.06128e-12	2.35841e-14	chr3:99970995	A	G	intergenic_region	HsaEX0063853	Alternative exon skipping	chr3:100030677-100030721	TBC1D23
1180	rs11191676		1.06882e-12	7.12546e-14	chr10:105155066	C	A	intron_variant	HsaEX0069558	Alternative exon skipping	chr10:105153956-105154151	USMG5
1181	rs2292807		1.06882e-12	7.12546e-14	chr10:105155645	T	C	5_prime_UTR_premature_start_codon_gain_variant	HsaEX0069558	Alternative exon skipping	chr10:105153956-105154151	USMG5
1182	rs10786349		1.09129e-12	2.27352e-14	chr10:99216066	T	C	intron_variant	HsaEX0039696	Alternative exon skipping	chr10:99239998-99240114	MMS19
1183	rs10936147		1.10845e-12	2.35841e-14	chr3:99976007	C	T	intergenic_region	HsaEX0063853	Alternative exon skipping	chr3:100030677-100030721	TBC1D23
1184	rs10511178		1.13204e-12	2.35841e-14	chr3:100041703	T	C	intron_variant	HsaEX0063853	Alternative exon skipping	chr3:100030677-100030721	TBC1D23
1185	rs3002284		1.15931e-12	5.04048e-14	chr1:213181916	T	C	intron_variant	HsaEX0055647	Alternative exon skipping	chr1:213247039-213247160	RPS6KC1
1186	rs208418		1.16383e-12	6.12544e-14	chr13:33154022	C	T	intergenic_region	HsaEX0041437	Alternative exon skipping	chr13:33058189-33058292	N4BP2L2
1187	rs11191666		1.21133e-12	7.12546e-14	chr10:105127278	A	G	intergenic_region	HsaEX0069558	Alternative exon skipping	chr10:105153956-105154151	USMG5
1188	rs10883858		1.21133e-12	7.12546e-14	chr10:105127708	G	A	intergenic_region	HsaEX0069558	Alternative exon skipping	chr10:105153956-105154151	USMG5
1189	rs11191672		1.21133e-12	7.12546e-14	chr10:105138961	C	T	intron_variant	HsaEX0069558	Alternative exon skipping	chr10:105153956-105154151	USMG5
1190	rs2111882		1.22978e-12	3.51367e-14	chr2:24434424	A	G	intron_variant	HsaEX0010801	Alternative exon skipping	chr2:24390496-24390552	C2orf84
1191	rs2839227		1.27166e-12	2.27081e-14	chr21:47786524	A	G	missense_variant	HsaEX0045953	Alternative exon skipping	chr21:47801609-47801755	PCNT
1192	rs2302900		1.27323e-12	8.48823e-14	chr12:50599709	T	C	intron_variant	HsaEX0035441	Alternative exon skipping	chr12:50529216-50529399	LASS5
1193	rs2074217		1.27832e-12	1.21745e-14	chr17:7150552	A	G	intron_variant	HsaINT0021495	Intron retention	chr17:7158123-7160175	C17orf81
1194	rs2106842		1.27832e-12	1.21745e-14	chr17:7162451	G	A	3_prime_UTR_variant	HsaINT0021495	Intron retention	chr17:7158123-7160175	C17orf81
1195	rs11904366		1.34119e-12	5.83126e-14	chr2:173462230	G	T	3_prime_UTR_variant	HsaEX0046384	Alternative exon skipping	chr2:173428780-173428858	PDK1
1196	rs10879129		1.38196e-12	4.31862e-14	chr12:70728264	T	C	intron_variant	HsaEX0016021	Alternative exon skipping	chr12:70695485-70695645	CNOT2
1197	rs6081035		1.38246e-12	1.38246e-13	chr20:18178224	C	A	intergenic_region	HsaALTA0002217	Alternative usage of splice sites at the aceptor site	chr20:18142467+18142464	CSRP2BP
1198	rs7704467		1.39975e-12	4.37421e-14	chr5:73944109	A	G	intron_variant	HsaEX0022430	Alternative exon skipping	chr5:73933390-73933443	ENC1
1199	rs835365		1.4477e-12	1.80962e-13	chr1:59757049	C	T	intergenic_region	HsaEX0025695	Alternative exon skipping	chr1:59810670-59810718	FGGY
1200	rs835401		1.4477e-12	1.80962e-13	chr1:59782017	T	C	intron_variant	HsaEX0025695	Alternative exon skipping	chr1:59810670-59810718	FGGY
1201	rs835409		1.4477e-12	1.80962e-13	chr1:59787350	T	G	missense_variant	HsaEX0025695	Alternative exon skipping	chr1:59810670-59810718	FGGY
1202	rs835361		1.4477e-12	1.80962e-13	chr1:59814228	G	A	intron_variant	HsaEX0025695	Alternative exon skipping	chr1:59810670-59810718	FGGY
1203	rs115370061	rs9261394	1.47714e-12	3.69286e-13	chr6:30064562	A	G	intergenic_region	HsaEX0042156	Alternative exon skipping	chr6:30002685-30002887	NCRNA00171
1204	rs10938803		1.57496e-12	6.56232e-14	chr4:20749299	A	G	intron_variant	HsaEX0045176	Alternative exon skipping	chr4:20720439-20720599	PACRGL
1205	rs115454480	rs9261301	1.58815e-12	5.29383e-13	chr6:30041559	G	A	intron_variant	HsaEX0042156	Alternative exon skipping	chr6:30002685-30002887	NCRNA00171
1206	rs1859113		1.61687e-12	2.27729e-14	chr7:91679887	T	C	intron_variant	HsaEX0003424	Alternative exon skipping	chr7:91599787-91599822	AKAP9
1207	rs17622419		1.62911e-12	8.14556e-14	chr13:101940873	G	T	intron_variant	HsaEX0041629	Alternative exon skipping	chr13:101956379-101956507	NALCN
1208	rs6692060		1.63247e-12	4.94687e-14	chr1:92846681	G	A	intron_variant	HsaEX0055432	Alternative exon skipping	chr1:92765976-92766059	RPAP2
1209	rs7637449		1.67298e-12	2.98746e-14	chr3:56628031	G	A	missense_variant	HsaEX0013392	Alternative exon skipping	chr3:56599162-56599232	CCDC66
1210	rs273259		1.72081e-12	3.44162e-13	chr1:79093818	A	G	missense_variant	HsaEX0030951	Alternative exon skipping	chr1:79094636-79094684	IFI44L
1211	rs2737219		1.74857e-12	2.49796e-13	chr8:116635688	G	A	intron_variant	HsaEX0067436	Alternative exon skipping	chr8:116635828-116635985	TRPS1
1212	rs2721939		1.74857e-12	2.49796e-13	chr8:116635942	C	T	5_prime_UTR_variant	HsaEX0067436	Alternative exon skipping	chr8:116635828-116635985	TRPS1
1213	rs4222		1.75593e-12	7.02373e-14	chr7:7646687	A	G	synonymous_variant	HsaEX0039315	Alternative exon skipping	chr7:7607657-7607754	MIOS
1214	rs10988014		1.78095e-12	2.25437e-14	chr9:131287352	C	T	intron_variant	HsaEX0014882	Alternative exon skipping	chr9:131196689-131196892	CERCAM
1215	rs8000715		1.81716e-12	1.06892e-13	chr13:53228119	C	T	intron_variant	HsaEX0030271	Alternative exon skipping	chr13:53196124-53196399	HNRNPA1L2
1216	rs1436724		1.81716e-12	1.06892e-13	chr13:53278680	T	C	intron_variant	HsaEX0030271	Alternative exon skipping	chr13:53196124-53196399	HNRNPA1L2
1217	rs1158059		1.82793e-12	5.89655e-14	chr6:84264333	C	T	intron_variant	HsaINT0155758	Intron retention	chr6:84315523-84317417	SNAP91
1218	rs2585193		1.87024e-12	1.87024e-13	chr5:126641770	G	A	intron_variant	HsaEX0038723	Alternative exon skipping	chr5:126635688-126635738	MEGF10
1219	rs1151845		1.88478e-12	1.10869e-13	chr12:120881288	G	A	intergenic_region	HsaEX0027118	Alternative exon skipping	chr12:120892736-120892833	GATC
1220	rs28096		1.95672e-12	3.55767e-14	chr5:96109244	G	A	3_prime_UTR_variant	HsaEX0012625	Alternative exon skipping	chr5:96076449-96076487	CAST
1221	rs304132		1.99116e-12	2.48895e-13	chr5:88215594	A	G	intron_variant	HsaEX0017709	Alternative exon skipping	chr5:88243625-88243736	CTC-454M9.1
1222	rs2289233		2.00425e-12	1.54173e-13	chr2:231738269	G	T/C/A	synonymous_variant	HsaEX0032532	Alternative exon skipping	chr2:231738132-231738272	ITM2C
1223	rs9971381		2.00708e-12	9.5575e-14	chr11:12159098	C	T	intron_variant	HsaEX0039200	Alternative exon skipping	chr11:12150903-12151001	MICAL2
1224	rs3829571		2.04048e-12	9.71655e-14	chr17:71201675	T	C	intron_variant	HsaEX0016176	Alternative exon skipping	chr17:71201696-71201819	COG1
1225	rs4672		2.19346e-12	4.06197e-14	chr11:64009879	G	A	missense_variant	HsaEX0067438	Alternative exon skipping	chr11:63991572-63991682	TRPT1
1226	rs941238		2.23503e-12	1.01592e-13	chr1:236394926	T	C	intron_variant	HsaEX0023134	Alternative exon skipping	chr1:236413185-236413267	ERO1LB
1227	rs3793243	rs3793243	2.26511e-12	8.08967e-14	chr7:73121347	T	C	intron_variant	HsaEX0070878	Alternative exon skipping	chr7:73108322-73108380	WBSCR22
1228	rs7616677		2.45986e-12	7.93504e-14	chr3:101080694	T	C	synonymous_variant	HsaEX0057221	Alternative exon skipping	chr3:101079788-101079880	SENP7
1229	rs3131824		2.5229e-12	4.94687e-14	chr1:92689936	G	A	intron_variant	HsaEX0055432	Alternative exon skipping	chr1:92765976-92766059	RPAP2
1230	rs13008931		2.55172e-12	4.25287e-13	chr2:189192535	A	G	intron_variant	HsaEX0029106	Alternative exon skipping	chr2:189199068-189199194	GULP1
1231	rs10942547		2.62943e-12	1.01132e-13	chr5:72387486	T	C	intergenic_region	HsaEX0025424	Alternative exon skipping	chr5:72372277-72372436	FCHO2
1232	rs77911695		2.83606e-12	8.10303e-14	chr3:158320703	C	A	missense_variant	HsaEX0027333	Alternative exon skipping	chr3:158367794-158367850	GFM1
1233	rs4327014		2.86735e-12	4.27962e-14	chr15:75721530	T	G	intron_variant	HsaINT0098806	Intron retention	chr15:75650960-75651044	MAN2C1
1234	rs11191663		2.90005e-12	1.70591e-13	chr10:105118462	C	T	intergenic_region	HsaEX0069558	Alternative exon skipping	chr10:105153956-105154151	USMG5
1235	rs2904090		3.02214e-12	7.55535e-13	chr4:87132771	T	C	intron_variant	HsaEX0037721	Alternative exon skipping	chr4:87198203-87198376	MAPK10
1236	rs12650052		3.02214e-12	7.55535e-13	chr4:87138738	C	T	intron_variant	HsaEX0037721	Alternative exon skipping	chr4:87198203-87198376	MAPK10
1237	rs12817211		3.12825e-12	1.11723e-13	chr12:50579398	C	T	intron_variant	HsaEX0035441	Alternative exon skipping	chr12:50529216-50529399	LASS5
1238	rs2255059		3.13871e-12	2.24194e-13	chr18:48328003	T	C	intron_variant	HsaEX0040087	Alternative exon skipping	chr18:48327719-48327874	MRO
1239	rs114385587	rs7382061	3.18943e-12	1.06314e-12	chr6:30047965	T	C	intergenic_region	HsaEX0042156	Alternative exon skipping	chr6:30002685-30002887	NCRNA00171
1240	rs116774921	rs6909253	3.18943e-12	1.06314e-12	chr6:30055643	G	A/T	intergenic_region	HsaEX0042156	Alternative exon skipping	chr6:30002685-30002887	NCRNA00171
1241	rs1077514		3.19045e-12	2.90041e-13	chr1:23766233	C	T	intron_variant	HsaEX0064118	Alternative exon skipping	chr1:23735157-23735219	TCEA3
1242	rs3768686		3.19718e-12	1.39008e-13	chr2:148692776	T	C	3_prime_UTR_variant	HsaEX0044829	Alternative exon skipping	chr2:148733471-148733544	ORC4L
1243	rs2304583		3.28752e-12	1.09584e-13	chr15:41032138	A	G	intron_variant	HsaEX0072735	Alternative exon skipping	chr15:41104911-41105100	ZFYVE19
1244	rs7014789		3.30039e-12	3.30039e-12	chr8:231287	G	A	intergenic_region	HsaEX0055500	Alternative exon skipping	chr8:166374-166407	RPL23AP53
1245	rs1128933		3.43062e-12	6.59736e-14	chr15:75650836	G	A	synonymous_variant	HsaINT0098806	Intron retention	chr15:75650960-75651044	MAN2C1
1246	rs3809549		3.43062e-12	6.59736e-14	chr15:75650972	G	A	intron_variant	HsaINT0098806	Intron retention	chr15:75650960-75651044	MAN2C1
1247	rs16852179		3.48818e-12	1.5166e-13	chr3:128627999	T	C	intron_variant	HsaINT0002148	Intron retention	chr3:128620193-128621395	ACAD9
1248	rs2003497		3.52302e-12	3.52302e-12	chr8:176818	G	A	intron_variant	HsaEX0055500	Alternative exon skipping	chr8:166374-166407	RPL23AP53
1249	rs2163374		3.53167e-12	5.88612e-13	chr11:34867695	G	A	intergenic_region	HsaEX0005130	Alternative exon skipping	chr11:34916557-34916657	APIP
1250	rs1127485		3.62485e-12	3.29532e-13	chr6:3270006	A	G	3_prime_UTR_variant	HsaEX0050662	Alternative exon skipping	chr6:3264443-3264559	PSMG4
1251	rs4567531		3.78996e-12	3.78996e-13	chr12:102399379	A	C	intergenic_region	HsaEX0013307	Alternative exon skipping	chr12:102443967-102444069	CCDC53
1252	rs1986854		3.78996e-12	3.78996e-13	chr12:102417475	T	C	intron_variant	HsaEX0013307	Alternative exon skipping	chr12:102443967-102444069	CCDC53
1253	rs4556601		3.78996e-12	3.78996e-13	chr12:102432065	G	A	intron_variant	HsaEX0013307	Alternative exon skipping	chr12:102443967-102444069	CCDC53
1254	rs7591849		3.81484e-12	1.52594e-13	chr2:160112881	G	A/T	missense_variant	HsaINT0182792	Intron retention	chr2:160092702-160104882	WDSUB1
1255	rs4505848		3.819e-12	5.16082e-14	chr4:123132492	A	G	intron_variant	HsaEX0033938	Alternative exon skipping	chr4:123113384-123113534	KIAA1109
1256	rs9504365		3.91859e-12	9.79648e-13	chr6:5256116	A	G	intron_variant	HsaEX0024908	Alternative exon skipping	chr6:5272659-5272722	FARS2
1257	rs2753244		3.91859e-12	9.79648e-13	chr6:5257610	T	C	intron_variant	HsaEX0024908	Alternative exon skipping	chr6:5272659-5272722	FARS2
1258	rs723937		3.96457e-12	8.61863e-14	chr11:120312746	G	A	intron_variant	HsaEX0005616	Alternative exon skipping	chr11:120288238-120288366	ARHGEF12
1259	rs1060604		4.05903e-12	5.88266e-14	chr1:156184268	T	C	intron_variant	HsaALTA0006453	Alternative usage of splice sites at the aceptor site	chr1:156206140+156206079	PMF1
1260	rs1198433		4.10482e-12	2.93201e-13	chr1:23756695	A	G	intron_variant	HsaEX0064118	Alternative exon skipping	chr1:23735157-23735219	TCEA3
1261	rs4971005		4.13376e-12	1.11723e-13	chr1:151104598	A	G	3_prime_UTR_variant	HsaEX0014089	Alternative exon skipping	chr1:151027492-151027602	CDC42SE1
1262	rs4971007		4.24549e-12	1.11723e-13	chr1:151108137	T	G	missense_variant	HsaEX0014089	Alternative exon skipping	chr1:151027492-151027602	CDC42SE1
1263	rs6534338		4.24688e-12	2.2352e-13	chr4:123026869	T	C	intergenic_region	HsaEX0033938	Alternative exon skipping	chr4:123113384-123113534	KIAA1109
1264	rs706895		4.24688e-12	2.2352e-13	chr6:112041359	T	C	intron_variant	HsaEX0026677	Alternative exon skipping	chr6:112041359-112041614	FYN
1265	rs9837571		4.26303e-12	4.26303e-13	chr3:118655664	G	A	intron_variant	HsaEX0031183	Alternative exon skipping	chr3:118644948-118645103	IGSF11
1266	rs887953		4.29434e-12	5.88266e-14	chr1:156191149	T	C	intron_variant	HsaALTA0006453	Alternative usage of splice sites at the aceptor site	chr1:156206140+156206079	PMF1
1267	rs7440594		4.4994e-12	2.6467e-13	chr4:52708882	C	T	intergenic_region	HsaEX0018791	Alternative exon skipping	chr4:52714371-52714533	DCUN1D4
1268	rs234264		4.5e-12	8.99999e-13	chr4:130056276	C	T	intergenic_region	HsaINT0024115	Intron retention	chr4:130030828-130032840	C4orf33
1269	rs4873802		4.54702e-12	2.84189e-13	chr8:144620855	C	A	missense_variant	HsaEX0041667	Alternative exon skipping	chr8:144657792-144657872	NAPRT1
1270	rs397516		4.68765e-12	5.85956e-13	chr6:88051052	T	C	3_prime_UTR_variant	HsaEX0011261	Alternative exon skipping	chr6:88040410-88040430	C6orf162
1271	rs6456733		4.68857e-12	9.37714e-13	chr6:26566804	C	T	intergenic_region	HsaEX0030220	Alternative exon skipping	chr6:26540129-26540254	HMGN4
1272	rs1078679		4.68857e-12	9.37714e-13	chr6:26568741	C	T	intergenic_region	HsaEX0030220	Alternative exon skipping	chr6:26540129-26540254	HMGN4
1273	rs6925895		4.68857e-12	9.37714e-13	chr6:26572165	G	T	intergenic_region	HsaEX0030220	Alternative exon skipping	chr6:26540129-26540254	HMGN4
1274	rs7311503		4.74757e-12	4.74757e-13	chr12:102401012	G	A	intergenic_region	HsaEX0013307	Alternative exon skipping	chr12:102443967-102444069	CCDC53
1275	rs11111165		4.74757e-12	4.74757e-13	chr12:102504041	G	A	intron_variant	HsaEX0013307	Alternative exon skipping	chr12:102443967-102444069	CCDC53
1276	rs4883203		4.80939e-12	6.01174e-13	chr12:9111797	A	G	intergenic_region	HsaALTA0004908	Alternative usage of splice sites at the aceptor site	chr12:9099001+9098983	M6PR
1277	rs3738481		5.0497e-12	1.44277e-13	chr1:151039609	A	G	intron_variant	HsaEX0014089	Alternative exon skipping	chr1:151027492-151027602	CDC42SE1
1278	rs9328764		5.07021e-12	2.53511e-13	chr4:2176454	G	A	missense_variant	HsaEX0048995	Alternative exon skipping	chr4:2194931-2195043	POLN
1279	rs6830513		5.07021e-12	2.53511e-13	chr4:2181080	T	C	synonymous_variant	HsaEX0048995	Alternative exon skipping	chr4:2194931-2195043	POLN
1280	rs10011549		5.07021e-12	2.53511e-13	chr4:2194946	C	T	missense_variant	HsaEX0048995	Alternative exon skipping	chr4:2194931-2195043	POLN
1281	rs10018786		5.07021e-12	2.53511e-13	chr4:2195024	T	C/G	missense_variant	HsaEX0048995	Alternative exon skipping	chr4:2194931-2195043	POLN
1282	rs10810817		5.10759e-12	1.02152e-12	chr9:17657019	T	C	intron_variant	HsaEX0058005	Alternative exon skipping	chr9:17630352-17630422	SH3GL2
1283	rs1046909		5.18274e-12	1.99336e-13	chr19:41882712	A	G	5_prime_UTR_variant	HsaEX0006942	Alternative exon skipping	chr19:41939177-41939339	ATP5SL
1284	rs2430984		5.22522e-12	2.4882e-13	chr17:31133769	T	G	intron_variant	HsaEX0041133	Alternative exon skipping	chr17:31074263-31074310	MYO1D
1285	rs1536065		5.27284e-12	1.05457e-12	chr9:17655744	G	A	intron_variant	HsaEX0058005	Alternative exon skipping	chr9:17630352-17630422	SH3GL2
1286	rs6805920		5.48727e-12	4.22098e-13	chr3:196962329	A	C	intron_variant	HsaEX0019865	Alternative exon skipping	chr3:197022185-197022279	DLG1
1287	rs3772572		5.51858e-12	1.49151e-13	chr3:148734744	T	C	intron_variant	HsaINT0076521	Intron retention	chr3:148786123-148789038	HLTF
1288	rs4970998		5.62681e-12	1.44277e-13	chr1:151091181	A	G	intergenic_region	HsaEX0014089	Alternative exon skipping	chr1:151027492-151027602	CDC42SE1
1289	rs4795567		5.83707e-12	5.30643e-13	chr17:25650739	T	C	intergenic_region	HsaEX0071628	Alternative exon skipping	chr17:25628814-25628982	WSB1
1290	rs6587553		6.48247e-12	1.70591e-13	chr1:151019180	A	G	3_prime_UTR_variant	HsaEX0014089	Alternative exon skipping	chr1:151027492-151027602	CDC42SE1
1291	rs2566332		6.48757e-12	1.85359e-13	chr3:158342928	C	T	intergenic_region	HsaEX0039424	Alternative exon skipping	chr3:158306641-158306713	MLF1
1292	rs17011547		6.5181e-12	1.62952e-12	chr4:87151567	A	G	intron_variant	HsaEX0037721	Alternative exon skipping	chr4:87198203-87198376	MAPK10
1293	rs7163622		6.56909e-12	7.29899e-13	chr15:90884791	T	C	intergenic_region	HsaINT0081806	Intron retention	chr15:90982632-90983733	IQGAP1
1294	rs2549822		6.58369e-12	5.06438e-13	chr16:81015560	C	T	intron_variant	HsaEX0009658	Alternative exon skipping	chr16:81015411-81015482	C16orf61
1295	rs2313214		6.64847e-12	3.49919e-13	chr3:183320754	C	T	intergenic_region	HsaEX0034822	Alternative exon skipping	chr3:183354009-183354099	KLHL24
1296	rs310219		6.99337e-12	1.84036e-13	chr1:65315298	C	T	intron_variant	HsaINT0083564	Intron retention	chr1:65311324-65312331	JAK1
1297	rs310216		6.99337e-12	1.84036e-13	chr1:65316675	G	A	intron_variant	HsaINT0083564	Intron retention	chr1:65311324-65312331	JAK1
1298	rs8052076		7.1396e-12	2.16351e-13	chr16:89583809	C	T	intron_variant	HsaINT0157863	Intron retention	chr16:89597217-89598311	SPG7
1299	rs165352		7.15374e-12	5.10981e-13	chr5:150856107	T	G	intron_variant	HsaINT0152695	Intron retention	chr5:150847487-150853233	SLC36A1
1300	rs6973118		7.29415e-12	2.43138e-12	chr7:22883518	G	A	intergenic_region	HsaEX0066478	Alternative exon skipping	chr7:22857619-22857667	TOMM7
1301	rs115826761	rs7771476	7.29415e-12	2.43138e-12	chr6:30016573	A	G	intron_variant	HsaEX0042155	Alternative exon skipping	chr6:30003693-30003760	NCRNA00171
1302	rs115201138	rs9261257	7.29415e-12	2.43138e-12	chr6:30022425	G	A	intron_variant	HsaEX0042155	Alternative exon skipping	chr6:30003693-30003760	NCRNA00171
1303	rs115131202	rs9261265	7.29415e-12	2.43138e-12	chr6:30026350	T	C	intron_variant	HsaEX0042155	Alternative exon skipping	chr6:30003693-30003760	NCRNA00171
1304	rs115038228	rs7770505	7.29415e-12	2.43138e-12	chr6:30028913	G	A	non_coding_exon_variant	HsaEX0042155	Alternative exon skipping	chr6:30003693-30003760	NCRNA00171
1305	rs115299819	rs10745	7.29415e-12	2.43138e-12	chr6:30030057	C	T	synonymous_variant	HsaEX0042155	Alternative exon skipping	chr6:30003693-30003760	NCRNA00171
1306	rs111406620	rs9261270	7.29415e-12	2.43138e-12	chr6:30030135	G	A	intron_variant	HsaEX0042155	Alternative exon skipping	chr6:30003693-30003760	NCRNA00171
1307	rs116674671	rs3807030	7.29415e-12	2.43138e-12	chr6:30033690	G	T	intergenic_region	HsaEX0042155	Alternative exon skipping	chr6:30003693-30003760	NCRNA00171
1308	rs116147561	rs9261285	7.29415e-12	2.43138e-12	chr6:30036083	C	A	intron_variant	HsaEX0042155	Alternative exon skipping	chr6:30003693-30003760	NCRNA00171
1309	rs114516919	rs2301751	7.29415e-12	2.43138e-12	chr6:30039484	G	A	intron_variant	HsaEX0042155	Alternative exon skipping	chr6:30003693-30003760	NCRNA00171
1310	rs116522833	rs3807036	7.29415e-12	2.43138e-12	chr6:30044914	G	A	intergenic_region	HsaEX0042155	Alternative exon skipping	chr6:30003693-30003760	NCRNA00171
1311	rs2896905		7.55949e-12	9.44936e-13	chr12:40493416	G	A	intron_variant	HsaEX0059281	Alternative exon skipping	chr12:40486557-40486735	SLC2A13
1312	rs6952389		8.05926e-12	1.16801e-13	chr7:91657994	A	G	intron_variant	HsaEX0003424	Alternative exon skipping	chr7:91599787-91599822	AKAP9
1313	rs588705		8.17537e-12	3.55451e-13	chr18:51763722	G	A	intergenic_region	HsaEX0048958	Alternative exon skipping	chr18:51810113-51810185	POLI
1314	rs16908075		8.44683e-12	2.55965e-13	chr11:10642013	A	G	intron_variant	HsaEX0040235	Alternative exon skipping	chr11:10649263-10649307	MRVI1
1315	rs3866543		8.54315e-12	3.71441e-13	chr15:76629609	T	G	intron_variant	HsaEX0023265	Alternative exon skipping	chr15:76602273-76602405	ETFA
1316	rs2287182		8.65148e-12	2.21833e-13	chr12:109997164	C	T	intron_variant	HsaEX0039621	Alternative exon skipping	chr12:109999048-109999134	MMAB
1317	rs445422		8.67969e-12	1.54995e-13	chr8:17793093	C	G/T	splice_region_variant&intron_variant	HsaEX0045919	Alternative exon skipping	chr8:17782222-17782289	PCM1
1318	rs17521008		8.81742e-12	2.44928e-13	chr2:53955850	C	T	splice_region_variant&synonymous_variant	HsaEX0023087	Alternative exon skipping	chr2:54035436-54035597	ERLEC1
1319	rs542407		8.8892e-12	2.96307e-13	chr12:120902007	T	C	intron_variant	HsaEX0027118	Alternative exon skipping	chr12:120892736-120892833	GATC
1320	rs6584547		8.9553e-12	6.88869e-13	chr10:105065409	C	T	intron_variant	HsaEX0069558	Alternative exon skipping	chr10:105153956-105154151	USMG5
1321	rs190982		8.96009e-12	1.49335e-12	chr5:88223420	G	A	intron_variant	HsaEX0017709	Alternative exon skipping	chr5:88243625-88243736	CTC-454M9.1
1322	rs659061		9.10732e-12	6.50523e-13	chr1:59024435	A	G	intergenic_region	HsaEX0044729	Alternative exon skipping	chr1:58971732-58971881	OMA1
1323	rs939443		9.31806e-12	3.00583e-13	chr3:101085413	G	A	synonymous_variant	HsaEX0057221	Alternative exon skipping	chr3:101079788-101079880	SENP7
1324	rs114690903	rs2394892	9.36371e-12	4.68185e-12	chr6:31205382	G	A	intergenic_region	HsaALTA0004015	Alternative usage of splice sites at the aceptor site	chr6:31237320+31237302	HLA-C
1325	rs116804843	rs7745906	9.36371e-12	4.68185e-12	chr6:31204008	G	A	intergenic_region	HsaALTA0004015	Alternative usage of splice sites at the aceptor site	chr6:31237320+31237302	HLA-C
1326	rs114130799	rs28397299	9.36371e-12	4.68185e-12	chr6:31207704	G	A	intergenic_region	HsaALTA0004015	Alternative usage of splice sites at the aceptor site	chr6:31237320+31237302	HLA-C
1327	rs7519121		9.45255e-12	1.05028e-12	chr1:227486433	C	A	intron_variant	HsaEX0014056	Alternative exon skipping	chr1:227410242-227410311	CDC42BPA
1328	rs8274		9.5087e-12	1.18859e-12	chr3:88107179	T	C/A	5_prime_UTR_variant	HsaEX0014944	Alternative exon skipping	chr3:88106341-88106442	CGGBP1
1329	rs7689421		1.01793e-11	4.24136e-13	chr4:20755240	G	A	intron_variant	HsaEX0045176	Alternative exon skipping	chr4:20720439-20720599	PACRGL
1330	rs273238		1.02689e-11	2.05378e-12	chr1:79082772	G	A	intergenic_region	HsaEX0030951	Alternative exon skipping	chr1:79094636-79094684	IFI44L
1331	rs12645283		1.03926e-11	5.1963e-12	chr4:164796501	T	C	intron_variant	HsaEX0037861	Alternative exon skipping	chr4:164782327-164782402	MARCH1
1332	rs11118070		1.08789e-11	1.35986e-12	chr1:218465933	A	C	intron_variant	HsaINT0143475	Intron retention	chr1:218458798-218475635	RRP15
1333	rs11615462		1.10166e-11	6.48036e-13	chr12:110061219	C	T	intergenic_region	HsaEX0039621	Alternative exon skipping	chr12:109999048-109999134	MMAB
1334	rs1570085		1.14977e-11	2.87443e-12	chr6:5253063	G	A	intron_variant	HsaEX0024908	Alternative exon skipping	chr6:5272659-5272722	FARS2
1335	rs1864255		1.1504e-11	1.42025e-13	chr5:139974473	T	G	intergenic_region	HsaEX0061622	Alternative exon skipping	chr5:139931567-139931769	SRA1
1336	rs12504215		1.17437e-11	5.87183e-12	chr4:164795529	T	G	intron_variant	HsaEX0037861	Alternative exon skipping	chr4:164782327-164782402	MARCH1
1337	rs10892563		1.18013e-11	4.0694e-13	chr11:120224544	T	C	intron_variant	HsaEX0005616	Alternative exon skipping	chr11:120288238-120288366	ARHGEF12
1338	rs7647218		1.18103e-11	4.54241e-13	chr3:129125231	C	A	intron_variant	HsaEX0030994	Alternative exon skipping	chr3:129210984-129211037	IFT122
1339	rs9543158		1.19154e-11	3.97179e-13	chr13:73459637	T	C	intron_variant	HsaEX0047341	Alternative exon skipping	chr13:73478600-73479008	PIBF1
1340	rs1805801		1.24064e-11	2.43263e-13	chr8:91002586	G	T	intergenic_region	HsaEX0041871	Alternative exon skipping	chr8:90992567-90992656	NBN
1341	rs6433124		1.25998e-11	3.40535e-13	chr2:170344060	G	A	intron_variant	HsaALTD0004977	Alternative usage of splice sites at the donor site	chr2:170441000+170441007	PPIG
1342	rs9908353		1.28724e-11	5.59671e-13	chr17:31067407	C	T	intron_variant	HsaEX0041133	Alternative exon skipping	chr17:31074263-31074310	MYO1D
1343	rs2290010		1.29465e-11	2.44274e-13	chr2:170402752	T	C	synonymous_variant	HsaALTD0004977	Alternative usage of splice sites at the donor site	chr2:170441000+170441007	PPIG
1344	rs6918		1.31622e-11	2.48343e-13	chr9:131199576	A	C	3_prime_UTR_variant	HsaEX0014882	Alternative exon skipping	chr9:131196689-131196892	CERCAM
1345	rs11264337		1.32047e-11	7.7675e-13	chr1:155138450	C	T	intergenic_region	HsaEX0021748	Alternative exon skipping	chr1:155105979-155106044	EFNA1
1346	rs4785684		1.33951e-11	4.05912e-13	chr16:89574576	G	A	intergenic_region	HsaINT0157863	Intron retention	chr16:89597217-89598311	SPG7
1347	rs3922633		1.33951e-11	4.05912e-13	chr16:89577046	C	T	intron_variant	HsaINT0157863	Intron retention	chr16:89597217-89598311	SPG7
1348	rs3803676		1.33951e-11	4.05912e-13	chr16:89596106	C	T	intron_variant	HsaINT0157863	Intron retention	chr16:89597217-89598311	SPG7
1349	rs463701		1.33951e-11	4.05912e-13	chr16:89598760	A	G	intron_variant	HsaINT0157863	Intron retention	chr16:89597217-89598311	SPG7
1350	rs4819236		1.34852e-11	2.17503e-13	chr21:47739146	T	C	intron_variant	HsaEX0045953	Alternative exon skipping	chr21:47801609-47801755	PCNT
1351	rs8204		1.35232e-11	6.1469e-13	chr14:74527190	A	G	3_prime_UTR_variant	HsaEX0003650	Alternative exon skipping	chr14:74537898-74538200	ALDH6A1
1352	rs8013357		1.35232e-11	6.1469e-13	chr14:74574163	G	A/C	intron_variant	HsaEX0003650	Alternative exon skipping	chr14:74537898-74538200	ALDH6A1
1353	rs9976696		1.35458e-11	3.38645e-12	chr21:44244241	C	T	intergenic_region	HsaEX0042344	Alternative exon skipping	chr21:44326950-44327012	NDUFV3
1354	rs3746939		1.35458e-11	3.38645e-12	chr21:44269355	C	A	3_prime_UTR_variant	HsaEX0042344	Alternative exon skipping	chr21:44326950-44327012	NDUFV3
1355	rs293049		1.36985e-11	6.84925e-13	chr5:94258730	C	T	intron_variant	HsaEX0038320	Alternative exon skipping	chr5:94277556-94277644	MCTP1
1356	rs115876714	rs9261316	1.40456e-11	4.68185e-12	chr6:30047837	G	A	intergenic_region	HsaEX0042155	Alternative exon skipping	chr6:30003693-30003760	NCRNA00171
1357	rs13419929		1.44493e-11	2.40821e-12	chr2:210441906	T	G	intron_variant	HsaINT0098919	Intron retention	chr2:210444480-210444759	MAP2
1358	rs3742809		1.47526e-11	6.1469e-13	chr14:74523869	A	G	missense_variant	HsaEX0003650	Alternative exon skipping	chr14:74537898-74538200	ALDH6A1
1359	rs1414283		1.47777e-11	2.1111e-12	chr6:79979927	T	C	intergenic_region	HsaEX0030219	Alternative exon skipping	chr6:79918264-79918293	HMGN3
1360	rs9536184		1.48014e-11	8.7067e-13	chr13:53173587	G	A	intergenic_region	HsaEX0030271	Alternative exon skipping	chr13:53196124-53196399	HNRNPA1L2
1361	rs7319451		1.48014e-11	8.7067e-13	chr13:53222464	A	G	intergenic_region	HsaEX0030271	Alternative exon skipping	chr13:53196124-53196399	HNRNPA1L2
1362	rs1036452		1.48014e-11	8.7067e-13	chr13:53263266	C	T	intergenic_region	HsaEX0030271	Alternative exon skipping	chr13:53196124-53196399	HNRNPA1L2
1363	rs2549857		1.49309e-11	1.14853e-12	chr16:81026958	G	A	intron_variant	HsaEX0009657	Alternative exon skipping	chr16:81022145-81022201	C16orf61
1364	rs116575337	rs1264377	1.52486e-11	1.90608e-12	chr6:30764907	C	T	intergenic_region	HsaEX0025944	Alternative exon skipping	chr6:30708967-30709110	FLOT1
1365	rs12540296		1.52938e-11	2.54897e-12	chr7:149583591	T	C	intergenic_region	HsaEX0006984	Alternative exon skipping	chr7:149575767-149575835	ATP6V0E2
1366	rs3826048		1.531e-11	1.17769e-12	chr16:81056835	G	A	intron_variant	HsaEX0009657	Alternative exon skipping	chr16:81022145-81022201	C16orf61
1367	rs2549887		1.53332e-11	1.17948e-12	chr16:81061827	G	C/A	missense_variant	HsaEX0009657	Alternative exon skipping	chr16:81022145-81022201	C16orf61
1368	rs709816		1.56518e-11	3.40255e-13	chr8:90967711	A	C/T/G	missense_variant	HsaEX0041871	Alternative exon skipping	chr8:90992567-90992656	NBN
1369	rs2692520	rs1127362	1.59038e-11	3.11839e-13	chr2:54035447	A	G	synonymous_variant	HsaEX0023087	Alternative exon skipping	chr2:54035436-54035597	ERLEC1
1370	rs10783282		1.59104e-11	2.60826e-13	chr12:49146947	G	A	intron_variant	HsaEX0009176	Alternative exon skipping	chr12:49075670-49075848	C12orf41
1371	rs16890450		1.59564e-11	2.27948e-12	chr6:79892520	T	C	intergenic_region	HsaEX0030219	Alternative exon skipping	chr6:79918264-79918293	HMGN3
1372	rs115480053	rs6904455	1.62598e-11	5.41992e-12	chr6:30055377	C	T	intergenic_region	HsaEX0042156	Alternative exon skipping	chr6:30002685-30002887	NCRNA00171
1373	rs11220057		1.64947e-11	1.1782e-12	chr11:125286956	T	C	intron_variant	HsaEX0025586	Alternative exon skipping	chr11:125338945-125339052	FEZ1
1374	rs6656025		1.66447e-11	1.1889e-12	chr1:58978397	T	C	intron_variant	HsaEX0044729	Alternative exon skipping	chr1:58971732-58971881	OMA1
1375	rs11264338		1.6823e-11	9.89591e-13	chr1:155138557	A	G	intergenic_region	HsaEX0021748	Alternative exon skipping	chr1:155105979-155106044	EFNA1
1376	rs114492165	rs2232239	1.70197e-11	2.43138e-12	chr6:29942866	T	C	intergenic_region	HsaEX0042155	Alternative exon skipping	chr6:30003693-30003760	NCRNA00171
1377	rs114752578	rs3823384	1.70197e-11	2.43138e-12	chr6:29945368	A	G	intron_variant	HsaEX0042155	Alternative exon skipping	chr6:30003693-30003760	NCRNA00171
1378	rs116760485	rs9260860	1.70197e-11	2.43138e-12	chr6:29945508	C	T	intron_variant	HsaEX0042155	Alternative exon skipping	chr6:30003693-30003760	NCRNA00171
1379	rs114538133	rs9260916	1.70197e-11	2.43138e-12	chr6:29948708	C	T	intergenic_region	HsaEX0042155	Alternative exon skipping	chr6:30003693-30003760	NCRNA00171
1380	rs191466482	rs3901554	1.70197e-11	2.43138e-12	chr6:29955025	A	G	intergenic_region	HsaEX0042155	Alternative exon skipping	chr6:30003693-30003760	NCRNA00171
1381	rs114537101	rs9260930	1.70197e-11	2.43138e-12	chr6:29956953	T	C	intergenic_region	HsaEX0042155	Alternative exon skipping	chr6:30003693-30003760	NCRNA00171
1382	rs114504096	rs9260934	1.70197e-11	2.43138e-12	chr6:29957982	G	A	intergenic_region	HsaEX0042155	Alternative exon skipping	chr6:30003693-30003760	NCRNA00171
1383	rs116399269	rs9260984	1.70197e-11	2.43138e-12	chr6:29962268	G	A/C	intergenic_region	HsaEX0042155	Alternative exon skipping	chr6:30003693-30003760	NCRNA00171
1384	rs116580416	rs9260998	1.70197e-11	2.43138e-12	chr6:29963622	A	G	intergenic_region	HsaEX0042155	Alternative exon skipping	chr6:30003693-30003760	NCRNA00171
1385	rs114563073	rs9261040	1.70197e-11	2.43138e-12	chr6:29966620	A	G	intergenic_region	HsaEX0042155	Alternative exon skipping	chr6:30003693-30003760	NCRNA00171
1386	rs114547438	rs6923856	1.70197e-11	2.43138e-12	chr6:29967529	C	T	intergenic_region	HsaEX0042155	Alternative exon skipping	chr6:30003693-30003760	NCRNA00171
1387	rs183240364	rs9261081	1.70197e-11	2.43138e-12	chr6:29969040	T	C	non_coding_exon_variant	HsaEX0042155	Alternative exon skipping	chr6:30003693-30003760	NCRNA00171
1388	rs116725025	rs9261091	1.70197e-11	2.43138e-12	chr6:29969973	G	T	non_coding_exon_variant	HsaEX0042155	Alternative exon skipping	chr6:30003693-30003760	NCRNA00171
1389	rs114800379	rs9261093	1.70197e-11	2.43138e-12	chr6:29970685	T	C	intron_variant	HsaEX0042155	Alternative exon skipping	chr6:30003693-30003760	NCRNA00171
1390	rs142792996	rs9261108	1.70197e-11	2.43138e-12	chr6:29975587	G	A	intron_variant	HsaEX0042155	Alternative exon skipping	chr6:30003693-30003760	NCRNA00171
1391	rs114662508	rs3734836	1.70197e-11	2.43138e-12	chr6:29980073	T	C	non_coding_exon_variant	HsaEX0042155	Alternative exon skipping	chr6:30003693-30003760	NCRNA00171
1392	rs115012064	rs9261151	1.70197e-11	2.43138e-12	chr6:29987738	G	A	intron_variant	HsaEX0042155	Alternative exon skipping	chr6:30003693-30003760	NCRNA00171
1393	rs116404275	rs3891156	1.70197e-11	2.43138e-12	chr6:29988740	C	T	intron_variant	HsaEX0042155	Alternative exon skipping	chr6:30003693-30003760	NCRNA00171
1394	rs115450853	rs6925061	1.70197e-11	2.43138e-12	chr6:29992286	C	T	intron_variant	HsaEX0042155	Alternative exon skipping	chr6:30003693-30003760	NCRNA00171
1395	rs115562990	rs9261171	1.70197e-11	2.43138e-12	chr6:29996121	A	G	intron_variant	HsaEX0042155	Alternative exon skipping	chr6:30003693-30003760	NCRNA00171
1396	rs116642932	rs9261193	1.70197e-11	2.43138e-12	chr6:30002173	T	C	intron_variant	HsaEX0042155	Alternative exon skipping	chr6:30003693-30003760	NCRNA00171
1397	rs1729662		1.72527e-11	1.7427e-13	chr2:61391305	G	A	intron_variant	HsaEX0034302	Alternative exon skipping	chr2:61384997-61385147	KIAA1841
1398	rs115715853	rs9261203	1.75942e-11	2.51346e-12	chr6:30005043	A	G	intron_variant	HsaEX0042155	Alternative exon skipping	chr6:30003693-30003760	NCRNA00171
1399	rs3801814		1.79741e-11	4.49353e-12	chr7:26881302	T	G	intron_variant	HsaEX0058488	Alternative exon skipping	chr7:26887615-26887687	SKAP2
1400	rs7804356		1.79741e-11	4.49353e-12	chr7:26891665	T	C	intron_variant	HsaEX0058488	Alternative exon skipping	chr7:26887615-26887687	SKAP2
1401	rs6723106		1.85322e-11	7.4129e-13	chr2:160109798	A	G	intron_variant	HsaINT0182792	Intron retention	chr2:160092702-160104882	WDSUB1
1402	rs4460629		1.88431e-11	1.17769e-12	chr1:155135335	T	C	intergenic_region	HsaEX0021748	Alternative exon skipping	chr1:155105979-155106044	EFNA1
1403	rs470252		1.8878e-11	1.11047e-12	chr18:74703719	G	A	intron_variant	HsaEX0038143	Alternative exon skipping	chr18:74728788-74728802	MBP
1404	rs3922634		1.93366e-11	5.85956e-13	chr16:89576766	T	C	intron_variant	HsaINT0157863	Intron retention	chr16:89597217-89598311	SPG7
1405	rs4785686		1.93366e-11	5.85956e-13	chr16:89587871	A	C	intron_variant	HsaINT0157863	Intron retention	chr16:89597217-89598311	SPG7
1406	rs11862081		1.93366e-11	5.85956e-13	chr16:89588488	A	G	intron_variant	HsaINT0157863	Intron retention	chr16:89597217-89598311	SPG7
1407	rs3803680		1.93366e-11	5.85956e-13	chr16:89590243	G	A	intron_variant	HsaINT0157863	Intron retention	chr16:89597217-89598311	SPG7
1408	rs10901823		1.94298e-11	9.71489e-13	chr10:126488660	G	A	intergenic_region	HsaEX0038890	Alternative exon skipping	chr10:126455793-126455916	METTL10
1409	rs10931450		1.97509e-11	1.31673e-12	chr2:191231503	G	A	synonymous_variant	HsaEX0031705	Alternative exon skipping	chr2:191224372-191224424	INPP1
1410	rs1035691		1.9952e-11	6.88001e-13	chr11:10658735	A	G	intron_variant	HsaEX0040240	Alternative exon skipping	chr11:10673572-10673729	MRVI1
1411	rs7556304		2.00208e-11	1.17769e-12	chr1:155139509	T	C	intergenic_region	HsaEX0021748	Alternative exon skipping	chr1:155105979-155106044	EFNA1
1412	rs11264339		2.00208e-11	1.17769e-12	chr1:155140648	C	T	intergenic_region	HsaEX0021748	Alternative exon skipping	chr1:155105979-155106044	EFNA1
1413	rs2275260		2.00711e-11	2.50889e-13	chr9:131285955	A	G	missense_variant	HsaEX0014882	Alternative exon skipping	chr9:131196689-131196892	CERCAM
1414	rs116726170	rs3891157	2.09221e-11	2.98886e-12	chr6:29988439	A	C	intron_variant	HsaEX0042155	Alternative exon skipping	chr6:30003693-30003760	NCRNA00171
1415	rs4665041		2.09385e-11	1.61065e-12	chr2:160073035	A	G	intron_variant	HsaEX0071439	Alternative exon skipping	chr2:160110967-160111044	WDSUB1
1416	rs11896032		2.13729e-11	1.12489e-12	chr2:173475703	C	T	intron_variant	HsaEX0046384	Alternative exon skipping	chr2:173428780-173428858	PDK1
1417	rs4924687		2.13907e-11	9.72303e-13	chr15:42860591	G	T	3_prime_UTR_variant	HsaINT0097003	Intron retention	chr15:42837461-42839458	LRRC57
1418	rs2726528		2.18227e-11	1.09114e-12	chr4:106316427	C	T	intron_variant	HsaEX0049256	Alternative exon skipping	chr4:106359107-106359193	PPA2
1419	rs1058180		2.21621e-11	1.23123e-12	chr2:191161622	T	C	missense_variant	HsaEX0031705	Alternative exon skipping	chr2:191224372-191224424	INPP1
1420	rs11245366		2.23442e-11	9.71489e-13	chr10:126482849	C	T	intergenic_region	HsaEX0038890	Alternative exon skipping	chr10:126455793-126455916	METTL10
1421	rs3791815		2.23843e-11	1.31673e-12	chr2:191219614	G	A	intron_variant	HsaEX0031705	Alternative exon skipping	chr2:191224372-191224424	INPP1
1422	rs9579955		2.27374e-11	6.4964e-13	chr13:21376974	T	C	intron_variant	HsaEX0041444	Alternative exon skipping	chr13:21311862-21311944	N6AMT2
1423	rs12042925		2.29958e-11	8.84454e-13	chr1:225971433	C	T	intron_variant	HsaEX0061742	Alternative exon skipping	chr1:225972962-225973058	SRP9
1424	rs2303611		2.42446e-11	1.34692e-12	chr10:126517989	G	A	synonymous_variant	HsaEX0038890	Alternative exon skipping	chr10:126455793-126455916	METTL10
1425	rs1008982		2.42517e-11	8.0839e-12	chr10:131445731	T	C	intron_variant	HsaEX0039133	Alternative exon skipping	chr10:131445026-131445098	MGMT
1426	rs186777408	rs9261361	2.46466e-11	8.21555e-12	chr6:30055933	A	G	intergenic_region	HsaEX0042155	Alternative exon skipping	chr6:30003693-30003760	NCRNA00171
1427	rs114804749	rs6923832	2.46466e-11	8.21555e-12	chr6:30062058	G	A	intergenic_region	HsaEX0042155	Alternative exon skipping	chr6:30003693-30003760	NCRNA00171
1428	rs16954366		2.49903e-11	1.92233e-12	chr16:81010842	C	T	intron_variant	HsaEX0009658	Alternative exon skipping	chr16:81015411-81015482	C16orf61
1429	rs10936621		2.5084e-11	9.64768e-13	chr3:101160339	T	C	intron_variant	HsaEX0057221	Alternative exon skipping	chr3:101079788-101079880	SENP7
1430	rs115337808	rs9261207	2.58946e-11	3.69923e-12	chr6:30006482	T	C	intron_variant	HsaEX0042155	Alternative exon skipping	chr6:30003693-30003760	NCRNA00171
1431	rs114798492	rs3807035	2.63901e-11	8.7967e-12	chr6:30044827	C	T	intergenic_region	HsaEX0042155	Alternative exon skipping	chr6:30003693-30003760	NCRNA00171
1432	rs3750612		2.64537e-11	9.12197e-13	chr10:99517355	A	G	intron_variant	HsaEX0072777	Alternative exon skipping	chr10:99504486-99504661	ZFYVE27
1433	rs3764090		2.64767e-11	5.51598e-13	chr13:50008301	A	G	5_prime_UTR_variant	HsaEX0057530	Alternative exon skipping	chr13:50054355-50054471	SETDB2
1434	rs2241109		2.70081e-11	4.15509e-13	chr1:156173082	C	T	intron_variant	HsaALTA0006453	Alternative usage of splice sites at the aceptor site	chr1:156206140+156206079	PMF1
1435	rs211107		2.72703e-11	1.51502e-12	chr11:18058341	C	A	intron_variant	HsaEX0057334	Alternative exon skipping	chr11:17981017-17981183	SERGEF
1436	rs169806		2.72703e-11	1.51502e-12	chr11:18059292	C	T	intron_variant	HsaEX0057334	Alternative exon skipping	chr11:17981017-17981183	SERGEF
1437	rs3087585		2.7893e-11	1.99236e-12	chr1:58971831	G	A	synonymous_variant	HsaEX0044729	Alternative exon skipping	chr1:58971732-58971881	OMA1
1438	rs1065594		2.8104e-11	1.65318e-12	chr2:160088793	A	G	3_prime_UTR_variant	HsaEX0071439	Alternative exon skipping	chr2:160110967-160111044	WDSUB1
1439	rs115371944	rs1052989	2.81688e-11	1.40844e-11	chr6:31146403	G	A	intergenic_region	HsaALTA0004015	Alternative usage of splice sites at the aceptor site	chr6:31237320+31237302	HLA-C
1440	rs115685394	rs9260497	2.81984e-11	4.69974e-12	chr6:29920566	T	C	intergenic_region	HsaEX0042155	Alternative exon skipping	chr6:30003693-30003760	NCRNA00171
1441	rs16928945		2.82321e-11	7.84225e-13	chr11:2992160	A	C	intron_variant	HsaEX0041646	Alternative exon skipping	chr11:3010359-3010427	NAP1L4
1442	rs739402		2.82321e-11	7.84225e-13	chr11:3036613	G	A	intron_variant	HsaEX0041646	Alternative exon skipping	chr11:3010359-3010427	NAP1L4
1443	rs1800139		2.84222e-11	2.23796e-13	chr12:57585144	C	T	synonymous_variant	HsaALTA0000130	Alternative usage of splice sites at the aceptor site	chr12:57595568+57595563	AC137834.1
1444	rs1409272		2.86791e-11	7.35361e-13	chr10:21147520	T	C	intron_variant	HsaEX0042353	Alternative exon skipping	chr10:21138457-21138615	NEBL
1445	rs114615342	rs6908994	2.88502e-11	1.44251e-11	chr6:31198709	C	T	intergenic_region	HsaALTA0004015	Alternative usage of splice sites at the aceptor site	chr6:31237320+31237302	HLA-C
1446	rs1127390		2.94167e-11	2.26282e-12	chr16:81010073	C	T	missense_variant	HsaEX0009657	Alternative exon skipping	chr16:81022145-81022201	C16orf61
1447	rs5005161		2.94587e-11	2.10419e-12	chr16:53698676	T	C	intron_variant	HsaEX0055475	Alternative exon skipping	chr16:53672222-53672323	RPGRIP1L
1448	rs10883863		2.98853e-11	1.99236e-12	chr10:105161879	G	A	intron_variant	HsaEX0069558	Alternative exon skipping	chr10:105153956-105154151	USMG5
1449	rs8043788		3.14604e-11	1.01485e-12	chr16:89549562	T	C	intron_variant	HsaINT0157863	Intron retention	chr16:89597217-89598311	SPG7
1450	rs114696398	rs9277348	3.28866e-11	3.28866e-11	chr6:33048538	T	C	missense_variant	HsaEX0030108	Alternative exon skipping	chr6:33036415-33036581	HLA-DPA1
1451	rs4786500		3.31708e-11	9.47736e-13	chr16:4525265	C	T	intron_variant	HsaALTD0004336	Alternative usage of splice sites at the donor site	chr16:4524555+4524424	NMRAL1
1452	rs2853127		3.35054e-11	2.57734e-12	chr11:112140332	T	C	intergenic_region	HsaINT0017311	Intron retention	chr11:112084585-112085484	BCO2
1453	rs1267673		3.50725e-11	1.34894e-12	chr7:140397792	T	C	intron_variant	HsaEX0042306	Alternative exon skipping	chr7:140400670-140400759	NDUFB2
1454	rs809193		3.58968e-11	1.99426e-12	chr6:112020414	T	C	intron_variant	HsaEX0026677	Alternative exon skipping	chr6:112041359-112041614	FYN
1455	rs7779633		3.60122e-11	3.60122e-12	chr7:23751736	A	G/T	missense_variant	HsaEX0011462	Alternative exon skipping	chr7:23727847-23727942	C7orf46
1456	rs7905095		3.80032e-11	1.26677e-11	chr10:131448143	G	A	intron_variant	HsaEX0039133	Alternative exon skipping	chr10:131445026-131445098	MGMT
1457	rs1036788		3.84196e-11	3.20163e-12	chr4:77201487	C	T	missense_variant	HsaEX0024461	Alternative exon skipping	chr4:77201417-77201494	FAM47E
1458	rs1011683		3.85219e-11	7.55332e-13	chr8:91020834	A	C	intron_variant	HsaEX0041871	Alternative exon skipping	chr8:90992567-90992656	NBN
1459	rs2780816		3.85986e-11	1.01575e-12	chr1:65302413	C	A	intron_variant	HsaINT0083564	Intron retention	chr1:65311324-65312331	JAK1
1460	rs4837264		3.90626e-11	7.3703e-13	chr9:131201895	A	G	intergenic_region	HsaEX0014882	Alternative exon skipping	chr9:131196689-131196892	CERCAM
1461	rs1160329		3.9346e-11	2.45913e-12	chr8:91910868	A	G	intron_variant	HsaEX0042380	Alternative exon skipping	chr8:91963341-91963432	NECAB1
1462	rs6664435		3.98586e-11	3.62351e-12	chr1:49238750	C	T	intron_variant	HsaEX0008008	Alternative exon skipping	chr1:49238732-49238808	BEND5
1463	rs1545		4.02819e-11	5.75455e-12	chr20:10386013	C	A	missense_variant	HsaEX0039361	Alternative exon skipping	chr20:10393178-10394579	MKKS
1464	rs1547		4.02819e-11	5.75455e-12	chr20:10386059	G	A	missense_variant	HsaEX0039361	Alternative exon skipping	chr20:10393178-10394579	MKKS
1465	rs10262414		4.04418e-11	4.49353e-12	chr7:26854266	C	T	intron_variant	HsaEX0058488	Alternative exon skipping	chr7:26887615-26887687	SKAP2
1466	rs871269		4.0736e-11	8.31347e-13	chr5:150432388	C	T	intron_variant	HsaEX0066247	Alternative exon skipping	chr5:150434770-150434772	TNIP1
1467	rs1874445		4.38803e-11	9.5392e-13	chr11:10691721	T	C	intron_variant	HsaEX0040240	Alternative exon skipping	chr11:10673572-10673729	MRVI1
1468	rs10053056		4.44921e-11	8.08948e-13	chr5:96043420	T	C	intron_variant	HsaEX0012625	Alternative exon skipping	chr5:96076449-96076487	CAST
1469	rs1009119		4.48111e-11	1.35791e-12	chr3:56763228	T	C	3_prime_UTR_variant	HsaINT0012050	Intron retention	chr3:56763651-56766265	ARHGEF3
1470	rs6667450		4.58769e-11	2.29385e-12	chr1:36957831	C	T	intergenic_region	HsaEX0044970	Alternative exon skipping	chr1:36886077-36886216	OSCP1
1471	rs4862662		4.61869e-11	1.71063e-12	chr4:187118662	G	T	intron_variant	HsaINT0044541	Intron retention	chr4:187122497-187126353	CYP4V2
1472	rs12424691		4.68934e-11	3.12623e-12	chr12:50611477	G	A	intron_variant	HsaEX0035441	Alternative exon skipping	chr12:50529216-50529399	LASS5
1473	rs6467366		4.71527e-11	4.71527e-11	chr7:130887687	C	T	intron_variant	HsaEX0039382	Alternative exon skipping	chr7:130887616-130887733	MKLN1
1474	rs2029223		4.71527e-11	4.71527e-11	chr7:130889128	A	G	intron_variant	HsaEX0039382	Alternative exon skipping	chr7:130887616-130887733	MKLN1
1475	rs8021180		4.83117e-11	4.39197e-12	chr14:70783943	A	G	intergenic_region	HsaEX0016900	Alternative exon skipping	chr14:70819853-70819969	COX16
1476	rs6732746		4.83282e-11	1.23918e-12	chr2:64089748	C	A	intron_variant	HsaEX0069183	Alternative exon skipping	chr2:64069673-64069733	UGP2
1477	rs6755646		4.83282e-11	1.23918e-12	chr2:64091533	T	C	intron_variant	HsaEX0069183	Alternative exon skipping	chr2:64069673-64069733	UGP2
1478	rs11995670		4.90423e-11	4.90423e-11	chr8:223682	G	A	intergenic_region	HsaEX0055500	Alternative exon skipping	chr8:166374-166407	RPL23AP53
1479	rs12587898		4.94677e-11	1.9026e-12	chr14:94566675	T	C	intron_variant	HsaEX0030936	Alternative exon skipping	chr14:94563841-94564024	IFI27L1
1480	rs2000811		5.00731e-11	7.15331e-12	chr18:74809328	C	T	intron_variant	HsaEX0038145	Alternative exon skipping	chr18:74809207-74809430	MBP
1481	rs499685		5.15351e-11	2.45405e-12	chr13:101979499	G	A	intron_variant	HsaEX0041629	Alternative exon skipping	chr13:101956379-101956507	NALCN
1482	rs2293031		5.30143e-11	1.5147e-12	chr3:183368891	C	T	synonymous_variant	HsaEX0034823	Alternative exon skipping	chr3:183361268-183361330	KLHL24
1483	rs16991547		5.3229e-11	8.8715e-12	chr20:10394046	G	A	synonymous_variant	HsaEX0039361	Alternative exon skipping	chr20:10393178-10394579	MKKS
1484	rs1552397		5.41008e-11	2.45913e-12	chr8:91940759	G	A	intron_variant	HsaEX0042380	Alternative exon skipping	chr8:91963341-91963432	NECAB1
1485	rs2101378		5.41008e-11	2.45913e-12	chr8:91943793	A	G	intron_variant	HsaEX0042380	Alternative exon skipping	chr8:91963341-91963432	NECAB1
1486	rs6991723		5.57258e-11	5.57258e-11	chr8:231272	C	T	intergenic_region	HsaEX0055500	Alternative exon skipping	chr8:166374-166407	RPL23AP53
1487	rs799265		5.58246e-11	9.30409e-13	chr12:58112189	A	G	synonymous_variant	HsaALTD0004503	Alternative usage of splice sites at the donor site	chr12:58112159+58112204	OS9
1488	rs1050045		5.58246e-11	9.30409e-13	chr12:58115271	T	C	3_prime_UTR_variant	HsaALTD0004503	Alternative usage of splice sites at the donor site	chr12:58112159+58112204	OS9
1489	rs2884050	rs2884050	5.74628e-11	2.05224e-12	chr7:73092568	C	T	intergenic_region	HsaEX0070878	Alternative exon skipping	chr7:73108322-73108380	WBSCR22
1490	rs1055116		5.90613e-11	2.56788e-12	chr10:18966867	T	C	3_prime_UTR_variant	HsaEX0043970	Alternative exon skipping	chr10:18937419-18937574	NSUN6
1491	rs3733897		6.12122e-11	2.44849e-12	chr5:134223593	A	G	synonymous_variant	HsaINT0175675	Intron retention	chr5:134223873-134229181	TXNDC15
1492	rs2740778		6.14782e-11	2.45913e-12	chr8:91986236	C	T	intron_variant	HsaEX0042380	Alternative exon skipping	chr8:91963341-91963432	NECAB1
1493	rs115335559	rs9260915	6.17134e-11	8.81621e-12	chr6:29948557	C	T	intergenic_region	HsaEX0042155	Alternative exon skipping	chr6:30003693-30003760	NCRNA00171
1494	rs7526484		6.19572e-11	1.23914e-11	chr1:22451845	T	C	intron_variant	HsaALTD0001302	Alternative usage of splice sites at the donor site	chr1:22379235+22379361	CDC42
1495	rs16857230		6.1972e-11	2.38354e-12	chr4:44613461	A	G	intergenic_region	HsaEX0029088	Alternative exon skipping	chr4:44682458-44682569	GUF1
1496	rs3744064		6.2594e-11	3.29442e-12	chr17:75211208	C	T	3_prime_UTR_variant	HsaEX0056806	Alternative exon skipping	chr17:75143748-75143888	SEC14L1
1497	rs11264329		6.28053e-11	2.02598e-12	chr1:155095158	A	G	intergenic_region	HsaEX0021748	Alternative exon skipping	chr1:155105979-155106044	EFNA1
1498	rs12040970		6.28053e-11	2.02598e-12	chr1:155095300	T	C	intergenic_region	HsaEX0021748	Alternative exon skipping	chr1:155105979-155106044	EFNA1
1499	rs10114289		6.29998e-11	2.24999e-12	chr9:138816252	G	A	intergenic_region	HsaINT0027166	Intron retention	chr9:138773641-138774661	CAMSAP1
1500	rs9380326	rs9380326	6.47255e-11	6.47255e-11	chr6:32798283	T	C	intron_variant	HsaEX0063614	Alternative exon skipping	chr6:32798395-32798583	TAP2
1501	rs382745		6.52774e-11	1.9781e-12	chr16:89603586	A	G	3_prime_UTR_variant	HsaINT0157863	Intron retention	chr16:89597217-89598311	SPG7
1502	rs2278115		6.59242e-11	1.60791e-12	chr2:131797367	A	G	intron_variant	HsaEX0048313	Alternative exon skipping	chr2:131865034-131865637	PLEKHB2
1503	rs2054806		6.88556e-11	2.45913e-12	chr8:91996117	C	A	intron_variant	HsaEX0042380	Alternative exon skipping	chr8:91963341-91963432	NECAB1
1504	rs4961166		6.95287e-11	1.36331e-12	chr8:91007806	T	C	intergenic_region	HsaEX0041871	Alternative exon skipping	chr8:90992567-90992656	NBN
1505	rs17119615		7.21418e-11	8.01576e-12	chr2:96817011	A	G	intergenic_region	HsaEX0062287	Alternative exon skipping	chr2:96862679-96862776	STARD7
1506	rs117420777		7.30572e-11	7.30572e-11	chr7:63529988	G	A	splice_donor_variant&intron_variant	HsaEX0000040	Alternative exon skipping	chr7:63529892-63529987	RMST
1507	rs145951271	rs9261130	7.33532e-11	1.0479e-11	chr6:29980445	G	A	non_coding_exon_variant	HsaEX0042155	Alternative exon skipping	chr6:30003693-30003760	NCRNA00171
1508	rs7562391		7.38323e-11	1.5709e-12	chr2:201736166	A	C	missense_variant	HsaEX0049441	Alternative exon skipping	chr2:201742220-201742327	PPIL3
1509	rs9379978		7.56395e-11	3.78198e-11	chr6:27298629	G	A	intergenic_region	HsaEX0073173	Alternative exon skipping	chr6:27335296-27335391	ZNF204P
1510	rs9348761		7.56395e-11	3.78198e-11	chr6:27302825	G	A	intergenic_region	HsaEX0073173	Alternative exon skipping	chr6:27335296-27335391	ZNF204P
1511	rs2296308		7.58078e-11	5.41484e-12	chr1:95709939	T	C/A/G	missense_variant	HsaEX0056009	Alternative exon skipping	chr1:95702904-95703016	RWDD3
1512	rs10882993		7.59741e-11	2.45078e-12	chr10:99504630	G	T	missense_variant	HsaEX0072777	Alternative exon skipping	chr10:99504486-99504661	ZFYVE27
1513	rs887782		7.61887e-11	9.52359e-12	chr12:9084678	A	G	intron_variant	HsaALTA0004908	Alternative usage of splice sites at the aceptor site	chr12:9099001+9098983	M6PR
1514	rs2469204		7.639e-11	4.49353e-12	chr15:77256130	T	G	intergenic_region	HsaEX0056398	Alternative exon skipping	chr15:77196955-77197132	SCAPER
1515	rs1140648		7.7566e-11	6.05984e-13	chr12:57593101	G	A	synonymous_variant	HsaALTA0000130	Alternative usage of splice sites at the aceptor site	chr12:57595568+57595563	AC137834.1
1516	rs10342		7.78043e-11	2.43138e-12	chr3:129155670	C	T/A	missense_variant	HsaEX0030994	Alternative exon skipping	chr3:129210984-129211037	IFT122
1517	rs1899484	rs1899484	7.89572e-11	3.58896e-12	chr1:146653111	A	C	intergenic_region	HsaEX0015022	Alternative exon skipping	chr1:146728185-146728216	CHD1L
1518	rs1061302		7.90306e-11	1.75624e-12	chr8:90958422	T	C	synonymous_variant	HsaEX0041871	Alternative exon skipping	chr8:90992567-90992656	NBN
1519	rs1177290		7.91322e-11	1.084e-12	chr2:61346133	A	G	intron_variant	HsaEX0034302	Alternative exon skipping	chr2:61384997-61385147	KIAA1841
1520	rs2288997		7.97544e-11	4.4308e-12	chr8:142200731	C	T	intron_variant	HsaEX0019165	Alternative exon skipping	chr8:142200383-142200516	DENND3
1521	rs4799033		8.03453e-11	3.82596e-12	chr18:77082131	G	A	intron_variant	HsaEX0007124	Alternative exon skipping	chr18:77021408-77021605	ATP9B
1522	rs2234744		8.07869e-11	1.75624e-12	chr8:90970935	G	A	intron_variant	HsaEX0041871	Alternative exon skipping	chr8:90992567-90992656	NBN
1523	rs6657234		8.11203e-11	3.12001e-12	chr1:213311427	T	C	intron_variant	HsaEX0055647	Alternative exon skipping	chr1:213247039-213247160	RPS6KC1
1524	rs453372		8.22434e-11	4.11217e-12	chr17:487437	G	A	intron_variant	HsaEX0070646	Alternative exon skipping	chr17:505035-505136	VPS53
1525	rs1543102		8.26657e-11	4.86269e-12	chr1:227418130	T	C	intron_variant	HsaEX0014056	Alternative exon skipping	chr1:227410242-227410311	CDC42BPA
1526	rs2961019		8.30646e-11	2.8643e-12	chr7:91572749	T	G	intron_variant	HsaEX0003424	Alternative exon skipping	chr7:91599787-91599822	AKAP9
1527	rs7540055		8.31967e-11	7.56334e-12	chr1:227477442	A	G	intron_variant	HsaEX0014056	Alternative exon skipping	chr1:227410242-227410311	CDC42BPA
1528	rs1055146		8.3361e-11	3.78913e-12	chr8:91969669	C	T/G	3_prime_UTR_variant	HsaEX0042380	Alternative exon skipping	chr8:91963341-91963432	NECAB1
1529	rs7075281		8.43792e-11	1.18844e-12	chr10:104220301	C	A	intergenic_region	HsaEX0002165	Alternative exon skipping	chr10:104241594-104241655	ACTR1A
1530	rs246965		8.48399e-11	2.828e-12	chr5:118890915	A	G	intergenic_region	HsaEX0030548	Alternative exon skipping	chr5:118845125-118845189	HSD17B4
1531	rs894473		8.53472e-11	2.84491e-12	chr1:146687789	A	G	intron_variant	HsaEX0015022	Alternative exon skipping	chr1:146728185-146728216	CHD1L
1532	rs7555339		8.66375e-11	5.41484e-12	chr1:95691579	G	A	intron_variant	HsaEX0056009	Alternative exon skipping	chr1:95702904-95703016	RWDD3
1533	rs6666528		8.66375e-11	5.41484e-12	chr1:95697490	C	A	intron_variant	HsaEX0056009	Alternative exon skipping	chr1:95702904-95703016	RWDD3
1534	rs3753872		8.66375e-11	5.41484e-12	chr1:95699184	T	G	intron_variant	HsaEX0056009	Alternative exon skipping	chr1:95702904-95703016	RWDD3
1535	rs7528790		8.66375e-11	5.41484e-12	chr1:95709074	A	G	intron_variant	HsaEX0056009	Alternative exon skipping	chr1:95702904-95703016	RWDD3
1536	rs8061528		8.74689e-11	3.01617e-12	chr16:3656482	C	T/G	synonymous_variant	HsaEX0015827	Alternative exon skipping	chr16:3583099-3583155	CLUAP1
1537	rs2299588		8.80624e-11	1.57254e-12	chr8:17801725	A	G	intron_variant	HsaEX0045919	Alternative exon skipping	chr8:17782222-17782289	PCM1
1538	rs232840		8.82413e-11	3.0428e-12	chr1:59040719	T	C	intergenic_region	HsaEX0044727	Alternative exon skipping	chr1:58995802-58995992	OMA1
1539	rs6671872		9.04803e-11	3.12001e-12	chr1:213318765	G	A	intron_variant	HsaEX0055647	Alternative exon skipping	chr1:213247039-213247160	RPS6KC1
1540	rs724225		9.07505e-11	2.26876e-11	chr7:86325382	A	G	intron_variant	HsaALTD0002899	Alternative usage of splice sites at the donor site	chr7:86274188+86274287	GRM3
1541	rs7588041		9.09808e-11	8.83308e-13	chr2:61461412	C	T	intron_variant	HsaEX0034302	Alternative exon skipping	chr2:61384997-61385147	KIAA1841
1542	rs10175		9.32012e-11	1.57968e-12	chr10:3180298	C	T	synonymous_variant	HsaINT0125565	Intron retention	chr10:3180317-3180426	PITRM1
1543	rs12702622		9.56491e-11	3.82596e-12	chr7:7660540	A	C	intergenic_region	HsaEX0039315	Alternative exon skipping	chr7:7607657-7607754	MIOS
1544	rs2075678		9.60049e-11	1.28007e-12	chr20:47701339	A	G	intron_variant	HsaEX0062369	Alternative exon skipping	chr20:47775476-47775683	STAU1
1545	rs1800194		9.70595e-11	7.9557e-13	chr12:57567762	C	T	splice_region_variant&synonymous_variant	HsaALTA0000130	Alternative usage of splice sites at the aceptor site	chr12:57595568+57595563	AC137834.1
1546	rs11837145		9.70595e-11	7.9557e-13	chr12:57570014	C	A	intron_variant	HsaALTA0000130	Alternative usage of splice sites at the aceptor site	chr12:57595568+57595563	AC137834.1
1547	rs12465443		9.72835e-11	7.48335e-12	chr2:160071704	C	T	intron_variant	HsaEX0071439	Alternative exon skipping	chr2:160110967-160111044	WDSUB1
1548	rs4735418		9.84265e-11	7.03047e-12	chr8:91878882	A	G	intron_variant	HsaEX0042380	Alternative exon skipping	chr8:91963341-91963432	NECAB1
1549	rs6471261		9.84265e-11	7.03047e-12	chr8:91890170	G	T	intron_variant	HsaEX0042380	Alternative exon skipping	chr8:91963341-91963432	NECAB1
1550	rs703093		9.87596e-11	2.5323e-12	chr10:21147418	G	A	intron_variant	HsaEX0042353	Alternative exon skipping	chr10:21138457-21138615	NEBL
1551	rs2067419		9.98263e-11	6.65509e-12	chr2:191227073	A	G	intron_variant	HsaEX0031705	Alternative exon skipping	chr2:191224372-191224424	INPP1
1552	rs6761921		1.00101e-10	4.00403e-12	chr2:160123080	C	A	intron_variant	HsaEX0071439	Alternative exon skipping	chr2:160110967-160111044	WDSUB1
1553	rs2678070		1.00959e-10	3.36528e-12	chr5:118812180	A	G	intron_variant	HsaEX0030548	Alternative exon skipping	chr5:118845125-118845189	HSD17B4
1554	rs2045800		1.02367e-10	4.87464e-12	chr8:99116201	A	C	intron_variant	HsaEX0030491	Alternative exon skipping	chr8:99120874-99120941	HRSP12
1555	rs175049		1.02823e-10	2.44816e-12	chr14:75481368	C	T	3_prime_UTR_variant	HsaEX0039447	Alternative exon skipping	chr14:75506614-75506718	MLH3
1556	rs7547279	rs7547279	1.0408e-10	3.58896e-12	chr1:146751782	A	C	synonymous_variant	HsaEX0015022	Alternative exon skipping	chr1:146728185-146728216	CHD1L
1557	rs4950394		1.0408e-10	3.58896e-12	chr1:146767149	G	T	missense_variant	HsaEX0015022	Alternative exon skipping	chr1:146728185-146728216	CHD1L
1558	rs7314465		1.04207e-10	8.01589e-12	chr12:50623658	G	A	intron_variant	HsaEX0035441	Alternative exon skipping	chr12:50529216-50529399	LASS5
1559	rs106294		1.04696e-10	1.93881e-12	chr8:17782692	T	C	intron_variant	HsaEX0045919	Alternative exon skipping	chr8:17782222-17782289	PCM1
1560	rs6482597		1.05713e-10	4.5962e-12	chr10:18964840	A	G	3_prime_UTR_variant	HsaEX0043970	Alternative exon skipping	chr10:18937419-18937574	NSUN6
1561	rs10751403	rs10751403	1.07669e-10	3.58896e-12	chr1:146675382	T	A/C/G	intron_variant	HsaEX0015022	Alternative exon skipping	chr1:146728185-146728216	CHD1L
1562	rs4950386	rs4950386	1.07669e-10	3.58896e-12	chr1:146675551	A	G	intron_variant	HsaEX0015022	Alternative exon skipping	chr1:146728185-146728216	CHD1L
1563	rs1822311		1.07669e-10	3.58896e-12	chr1:146681517	T	C	intron_variant	HsaEX0015022	Alternative exon skipping	chr1:146728185-146728216	CHD1L
1564	rs6593746		1.07669e-10	3.58896e-12	chr1:146686649	G	A	intron_variant	HsaEX0015022	Alternative exon skipping	chr1:146728185-146728216	CHD1L
1565	rs894472		1.07669e-10	3.58896e-12	chr1:146687837	T	C	intron_variant	HsaEX0015022	Alternative exon skipping	chr1:146728185-146728216	CHD1L
1566	rs859706		1.12408e-10	8.02914e-12	chr1:207962270	G	A	intron_variant	HsaEX0013873	Alternative exon skipping	chr1:207943666-207943707	CD46
1567	rs7852055		1.12543e-10	2.44659e-12	chr9:138695235	A	G	intergenic_region	HsaEX0012275	Alternative exon skipping	chr9:138774061-138774222	CAMSAP1
1568	rs10060053		1.13438e-10	2.26876e-11	chr5:177120697	T	C	intergenic_region	HsaALTD0002395	Alternative usage of splice sites at the donor site	chr5:177141070+177141055	FAM153B
1569	rs52848		1.15129e-10	4.26405e-12	chr2:160137738	G	T	intron_variant	HsaEX0071439	Alternative exon skipping	chr2:160110967-160111044	WDSUB1
1570	rs10193506		1.15404e-10	1.92341e-11	chr2:189174910	G	T	intron_variant	HsaEX0029106	Alternative exon skipping	chr2:189199068-189199194	GULP1
1571	rs11118073		1.18105e-10	1.47631e-11	chr1:218475441	G	T	intron_variant	HsaINT0143475	Intron retention	chr1:218458798-218475635	RRP15
1572	rs12375245		1.18715e-10	4.7486e-12	chr7:140390656	G	A	intron_variant	HsaEX0042306	Alternative exon skipping	chr7:140400670-140400759	NDUFB2
1573	rs2166322		1.19518e-10	7.03047e-12	chr14:76668356	A	G	3_prime_UTR_variant	HsaEX0009377	Alternative exon skipping	chr14:76644551-76644665	C14orf118
1574	rs3131691		1.19979e-10	7.05758e-12	chr1:40357268	A	G	intergenic_region	HsaEX0067275	Alternative exon skipping	chr1:40317314-40317442	TRIT1
1575	rs2036771		1.20245e-10	1.33606e-11	chr12:102517804	G	A	synonymous_variant	HsaEX0013307	Alternative exon skipping	chr12:102443967-102444069	CCDC53
1576	rs6011442		1.2217e-10	3.49056e-12	chr20:61513870	A	G	intron_variant	HsaALTD0001935	Alternative usage of splice sites at the donor site	chr20:61557791+61557784	DIDO1
1577	rs4799025		1.23459e-10	4.25722e-12	chr18:77030000	T	C	intron_variant	HsaEX0007124	Alternative exon skipping	chr18:77021408-77021605	ATP9B
1578	rs3808713		1.26063e-10	1.14603e-11	chr9:17690836	G	A	intron_variant	HsaEX0058005	Alternative exon skipping	chr9:17630352-17630422	SH3GL2
1579	rs10961636		1.27032e-10	7.93953e-12	chr9:14649728	G	A	intron_variant	HsaEX0072507	Alternative exon skipping	chr9:14652736-14652833	ZDHHC21
1580	rs1031453		1.29349e-10	7.18605e-12	chr4:72427450	G	A	intron_variant	HsaEX0059811	Alternative exon skipping	chr4:72429510-72429606	SLC4A4
1581	rs11118083		1.30736e-10	1.45262e-11	chr1:218500591	G	A	intron_variant	HsaINT0143475	Intron retention	chr1:218458798-218475635	RRP15
1582	rs2209437		1.32279e-10	9.44851e-12	chr9:17710407	C	T	intron_variant	HsaEX0058005	Alternative exon skipping	chr9:17630352-17630422	SH3GL2
1583	rs8024276		1.32758e-10	2.21264e-12	chr15:75699523	G	A	intron_variant	HsaINT0098806	Intron retention	chr15:75650960-75651044	MAN2C1
1584	rs11111162		1.33606e-10	1.33606e-11	chr12:102489302	A	G	intron_variant	HsaEX0013307	Alternative exon skipping	chr12:102443967-102444069	CCDC53
1585	rs2811963		1.34846e-10	1.49829e-11	chr1:23824242	A	C	intergenic_region	HsaEX0064118	Alternative exon skipping	chr1:23735157-23735219	TCEA3
1586	rs3008295		1.34927e-10	1.34927e-10	chr8:217587	C	T	intergenic_region	HsaEX0055500	Alternative exon skipping	chr8:166374-166407	RPL23AP53
1587	rs2295714		1.36157e-10	2.43138e-12	chr20:47739814	C	T	intron_variant	HsaEX0062369	Alternative exon skipping	chr20:47775476-47775683	STAU1
1588	rs9530104		1.36603e-10	2.73207e-12	chr13:73426566	A	G	intron_variant	HsaEX0047341	Alternative exon skipping	chr13:73478600-73479008	PIBF1
1589	rs7193898		1.38262e-10	4.46008e-12	chr16:53584921	G	A	intergenic_region	HsaEX0055475	Alternative exon skipping	chr16:53672222-53672323	RPGRIP1L
1590	rs1893261		1.39278e-10	1.39278e-11	chr11:120198093	G	A	synonymous_variant	HsaEX0005616	Alternative exon skipping	chr11:120288238-120288366	ARHGEF12
1591	rs11245344		1.39581e-10	5.81586e-12	chr10:126418782	C	T	intron_variant	HsaEX0038890	Alternative exon skipping	chr10:126455793-126455916	METTL10
1592	rs997547		1.43486e-10	3.05289e-12	chr2:96859034	A	G	synonymous_variant	HsaEX0062287	Alternative exon skipping	chr2:96862679-96862776	STARD7
1593	rs35129131		1.46491e-10	7.32453e-12	chr2:242065944	C	T	missense_variant	HsaEX0040443	Alternative exon skipping	chr2:242033692-242033844	MTERFD2
1594	rs1267638		1.47207e-10	4.7486e-12	chr7:140473446	T	C	intron_variant	HsaEX0042306	Alternative exon skipping	chr7:140400670-140400759	NDUFB2
1595	rs2305451		1.51345e-10	5.21881e-12	chr8:27950670	C	T	5_prime_UTR_variant	HsaEX0022269	Alternative exon skipping	chr8:28040711-28040781	ELP3
1596	rs7311276		1.54315e-10	1.71461e-11	chr12:1153596	A	G	intron_variant	HsaALTD0002279	Alternative usage of splice sites at the donor site	chr12:1100488+1100653	ERC1
1597	rs8020004		1.5467e-10	7.03047e-12	chr14:76624700	A	G	intron_variant	HsaEX0009377	Alternative exon skipping	chr14:76644551-76644665	C14orf118
1598	rs408307		1.56058e-10	3.90146e-11	chr9:136892523	C	T	non_coding_exon_variant	HsaINT0111452	Intron retention	chr9:136891213-136891329	NCRNA00094
1599	rs6765444		1.56704e-10	4.7486e-12	chr3:56763619	A	G	synonymous_variant	HsaINT0012050	Intron retention	chr3:56763651-56766265	ARHGEF3
1600	rs114716134	rs9380220	1.59699e-10	7.98495e-11	chr6:31146584	G	T	intergenic_region	HsaALTA0004015	Alternative usage of splice sites at the aceptor site	chr6:31237320+31237302	HLA-C
1601	rs6978		1.61452e-10	4.7486e-12	chr3:56761715	G	A	3_prime_UTR_variant	HsaINT0012050	Intron retention	chr3:56763651-56766265	ARHGEF3
1602	rs3821414		1.61452e-10	4.7486e-12	chr3:56762245	T	C	3_prime_UTR_variant	HsaINT0012050	Intron retention	chr3:56763651-56766265	ARHGEF3
1603	rs1130474		1.61687e-10	1.15491e-11	chr8:100904277	T	C/G	5_prime_UTR_premature_start_codon_gain_variant	HsaEX0016919	Alternative exon skipping	chr8:100904136-100904275	COX6C
1604	rs2241461		1.6579e-10	3.94737e-12	chr2:131799563	C	T	intron_variant	HsaEX0048313	Alternative exon skipping	chr2:131865034-131865637	PLEKHB2
1605	rs1981237		1.71539e-10	5.91513e-12	chr10:99519097	A	G	3_prime_UTR_variant	HsaEX0072777	Alternative exon skipping	chr10:99504486-99504661	ZFYVE27
1606	rs6576968		1.74015e-10	3.05289e-12	chr2:96904127	G	A	intron_variant	HsaEX0062287	Alternative exon skipping	chr2:96862679-96862776	STARD7
1607	rs2066802		1.77341e-10	2.57017e-12	chr2:191874667	A	G	synonymous_variant	HsaEX0062319	Alternative exon skipping	chr2:191854341-191854400	STAT1
1608	rs4743756		1.79292e-10	1.28066e-11	chr9:107505000	T	C	intergenic_region	HsaEX0043008	Alternative exon skipping	chr9:107515865-107515956	NIPSNAP3A
1609	rs9840571		1.7937e-10	6.18519e-12	chr3:158429009	T	C	intron_variant	HsaEX0027333	Alternative exon skipping	chr3:158367794-158367850	GFM1
1610	rs250413		1.81116e-10	3.62232e-11	chr5:33982568	G	A	intron_variant	HsaEX0003901	Alternative exon skipping	chr5:33994183-33994225	AMACR
1611	rs11889211		1.82085e-10	9.10423e-12	chr2:58463541	G	A	intron_variant	HsaEX0024827	Alternative exon skipping	chr2:58453863-58453919	FANCL
1612	rs4244329		1.83369e-10	5.91513e-12	chr10:99519753	G	A	3_prime_UTR_variant	HsaEX0072777	Alternative exon skipping	chr10:99504486-99504661	ZFYVE27
1613	rs2251847		1.84012e-10	2.48665e-12	chr1:156204047	G	A	intron_variant	HsaALTA0006453	Alternative usage of splice sites at the aceptor site	chr1:156206140+156206079	PMF1
1614	rs747680		1.88209e-10	5.37739e-12	chr20:61507075	T	C	intergenic_region	HsaALTD0001935	Alternative usage of splice sites at the donor site	chr20:61557791+61557784	DIDO1
1615	rs11217821		1.919e-10	1.37071e-11	chr11:120202099	T	C	3_prime_UTR_variant	HsaEX0005616	Alternative exon skipping	chr11:120288238-120288366	ARHGEF12
1616	rs3813089		1.94689e-10	1.21681e-11	chr18:48346024	G	T	missense_variant	HsaEX0040085	Alternative exon skipping	chr18:48345951-48346072	MRO
1617	rs9939934		1.94777e-10	1.49829e-11	chr16:81027685	T	C	intron_variant	HsaEX0009658	Alternative exon skipping	chr16:81015411-81015482	C16orf61
1618	rs1665272		1.96863e-10	2.11681e-12	chr2:61379286	T	G	intron_variant	HsaEX0034302	Alternative exon skipping	chr2:61384997-61385147	KIAA1841
1619	rs6500602		2.00349e-10	5.41484e-12	chr16:4497451	T	C	intron_variant	HsaALTD0004336	Alternative usage of splice sites at the donor site	chr16:4524555+4524424	NMRAL1
1620	rs904539		2.01189e-10	1.82899e-11	chr17:25660189	T	C	intergenic_region	HsaEX0071628	Alternative exon skipping	chr17:25628814-25628982	WSB1
1621	rs9948324		2.06857e-10	1.21681e-11	chr18:48349191	T	C	intron_variant	HsaEX0040085	Alternative exon skipping	chr18:48345951-48346072	MRO
1622	rs1805818		2.08941e-10	4.5422e-12	chr8:90970862	G	T	intron_variant	HsaEX0041871	Alternative exon skipping	chr8:90992567-90992656	NBN
1623	rs517005		2.1511e-10	1.19506e-11	chr11:18073142	C	T	intergenic_region	HsaEX0057334	Alternative exon skipping	chr11:17981017-17981183	SERGEF
1624	rs11646130		2.15804e-10	9.38279e-12	chr16:30376959	T	C	intron_variant	HsaEX0001534	Alternative exon skipping	chr16:30291205-30291292	AC106782.7
1625	rs1177265		2.17895e-10	3.11279e-12	chr2:61338832	C	T	intron_variant	HsaEX0034302	Alternative exon skipping	chr2:61384997-61385147	KIAA1841
1626	rs1935917		2.19311e-10	1.68701e-11	chr10:120096866	A	G	intron_variant	HsaEX0008927	Alternative exon skipping	chr10:120096742-120096920	C10orf84
1627	rs12806740		2.19314e-10	1.37071e-11	chr11:120203628	G	A	3_prime_UTR_variant	HsaEX0005616	Alternative exon skipping	chr11:120288238-120288366	ARHGEF12
1628	rs622418		2.20494e-10	1.10247e-10	chr9:90586043	G	A	intron_variant	HsaALTA0001630	Alternative usage of splice sites at the aceptor site	chr9:90588989+90588950	CCRK
1629	rs12823555		2.22837e-10	2.78546e-11	chr12:40464703	C	T	intron_variant	HsaEX0059281	Alternative exon skipping	chr12:40486557-40486735	SLC2A13
1630	rs12449730		2.25673e-10	4.42495e-12	chr17:27881366	G	A	intergenic_region	HsaEX0063586	Alternative exon skipping	chr17:27862597-27862776	TAOK1
1631	rs7736467		2.26179e-10	7.2961e-12	chr5:78945736	T	C	intron_variant	HsaEX0045391	Alternative exon skipping	chr5:78956624-78956777	PAPD4
1632	rs7817301		2.30617e-10	1.44136e-11	chr8:144697653	A	G	intron_variant	HsaEX0041667	Alternative exon skipping	chr8:144657792-144657872	NAPRT1
1633	rs1063045		2.31652e-10	4.5422e-12	chr8:90995019	C	G/T/A	synonymous_variant	HsaEX0041871	Alternative exon skipping	chr8:90992567-90992656	NBN
1634	rs460154		2.34088e-10	3.90146e-11	chr9:136909309	G	A	intron_variant	HsaINT0111452	Intron retention	chr9:136891213-136891329	NCRNA00094
1635	rs42088		2.42207e-10	2.42207e-11	chr7:27701861	G	A	intron_variant	HsaEX0029947	Alternative exon skipping	chr7:27688167-27688263	HIBADH
1636	rs933821		2.42663e-10	1.21332e-11	chr4:38026389	G	A	intron_variant	HsaEX0063737	Alternative exon skipping	chr4:38062241-38062279	TBC1D1
1637	rs3823096		2.55422e-10	1.27711e-11	chr6:3014483	C	T	intron_variant	HsaEX0043655	Alternative exon skipping	chr6:3015764-3015877	NQO2
1638	rs1335535		2.55926e-10	3.65608e-11	chr6:79942484	G	T	intron_variant	HsaEX0030219	Alternative exon skipping	chr6:79918264-79918293	HMGN3
1639	rs940904		2.63116e-10	1.38482e-11	chr12:123491572	G	A	intron_variant	HsaALTA0000647	Alternative usage of splice sites at the aceptor site	chr12:123466203+123466142+123466118	ARL6IP4
1640	rs2296482		2.67656e-10	7.23395e-12	chr14:104029819	T	G	intron_variant	HsaEX0009417	Alternative exon skipping	chr14:104040444-104040507	C14orf153
1641	rs10784356		2.70842e-10	2.70842e-11	chr12:40442976	C	T	intron_variant	HsaEX0059281	Alternative exon skipping	chr12:40486557-40486735	SLC2A13
1642	rs4243645		2.71829e-10	1.23558e-11	chr14:74538308	T	C	5_prime_UTR_variant	HsaEX0003650	Alternative exon skipping	chr14:74537898-74538200	ALDH6A1
1643	rs1468507		2.71829e-10	1.23558e-11	chr14:74572098	C	A	intron_variant	HsaEX0003650	Alternative exon skipping	chr14:74537898-74538200	ALDH6A1
1644	rs2024109		2.71829e-10	1.23558e-11	chr14:74573722	A	G	intron_variant	HsaEX0003650	Alternative exon skipping	chr14:74537898-74538200	ALDH6A1
1645	rs2665981		2.77285e-10	4.69974e-12	chr17:74089311	A	G	intron_variant	HsaEX0023504	Alternative exon skipping	chr17:74093877-74094099	EXOC7
1646	rs706540		2.77694e-10	2.77694e-10	chr12:26055082	A	G	intergenic_region	HsaEX0001252	Alternative exon skipping	chr12:26109164-26109280	AC055707.1
1647	rs12675271		2.84899e-10	1.58277e-11	chr8:71602009	A	G	intron_variant	HsaEX0071736	Alternative exon skipping	chr8:71593016-71593565	XKR9
1648	rs4926754		2.85114e-10	2.59195e-11	chr1:49242966	T	C	intron_variant	HsaEX0008008	Alternative exon skipping	chr1:49238732-49238808	BEND5
1649	rs2075679		2.97025e-10	3.96033e-12	chr20:47701589	T	C	intron_variant	HsaEX0062369	Alternative exon skipping	chr20:47775476-47775683	STAU1
1650	rs4942831		3.01481e-10	5.38358e-12	chr13:50029475	G	A	intron_variant	HsaEX0057530	Alternative exon skipping	chr13:50054355-50054471	SETDB2
1651	rs7626349		3.02601e-10	1.68111e-11	chr3:138130484	T	C	intergenic_region	HsaEX0040052	Alternative exon skipping	chr3:138091708-138091918	MRAS
1652	rs974416		3.02709e-10	3.78387e-11	chr12:40515388	C	T	intergenic_region	HsaEX0059281	Alternative exon skipping	chr12:40486557-40486735	SLC2A13
1653	rs1010499		3.03437e-10	2.1674e-11	chr7:23675080	A	G	intron_variant	HsaEX0011462	Alternative exon skipping	chr7:23727847-23727942	C7orf46
1654	rs10253843		3.03437e-10	2.1674e-11	chr7:23684965	C	T	intergenic_region	HsaEX0011462	Alternative exon skipping	chr7:23727847-23727942	C7orf46
1655	rs17049378		3.0421e-10	1.08646e-11	chr2:58382691	A	C	intron_variant	HsaEX0024827	Alternative exon skipping	chr2:58453863-58453919	FANCL
1656	rs1729672		3.05683e-10	5.01119e-12	chr2:61330217	A	G	intron_variant	HsaEX0034302	Alternative exon skipping	chr2:61384997-61385147	KIAA1841
1657	rs10755042		3.05778e-10	1.27408e-11	chr2:223808401	A	C	intergenic_region	HsaEX0002072	Alternative exon skipping	chr2:223765392-223765498	ACSL3
1658	rs10743570		3.12095e-10	3.12095e-10	chr12:26090433	T	C	intergenic_region	HsaEX0001252	Alternative exon skipping	chr12:26109164-26109280	AC055707.1
1659	rs10507138		3.1543e-10	3.1543e-11	chr12:102418604	A	G	intron_variant	HsaEX0013307	Alternative exon skipping	chr12:102443967-102444069	CCDC53
1660	rs1055256		3.21538e-10	1.28615e-11	chr10:126446592	A	G	intergenic_region	HsaEX0038890	Alternative exon skipping	chr10:126455793-126455916	METTL10
1661	rs10901818		3.21538e-10	1.28615e-11	chr10:126449428	G	A	intron_variant	HsaEX0038890	Alternative exon skipping	chr10:126455793-126455916	METTL10
1662	rs7148456		3.22218e-10	8.7086e-12	chr14:104028270	T	C	synonymous_variant	HsaEX0009417	Alternative exon skipping	chr14:104040444-104040507	C14orf153
1663	rs874742		3.22738e-10	1.11289e-11	chr3:121657967	T	C	intron_variant	HsaINT0150927	Intron retention	chr3:121647994-121648148	SLC15A2
1664	rs874741		3.22738e-10	1.11289e-11	chr3:121658082	A	G	intron_variant	HsaINT0150927	Intron retention	chr3:121647994-121648148	SLC15A2
1665	rs9867460		3.22738e-10	1.11289e-11	chr3:121664112	G	A	intergenic_region	HsaINT0150927	Intron retention	chr3:121647994-121648148	SLC15A2
1666	rs3867391		3.29882e-10	1.17815e-11	chr3:158415840	T	G	intron_variant	HsaEX0027333	Alternative exon skipping	chr3:158367794-158367850	GFM1
1667	rs7998427		3.37851e-10	5.72628e-12	chr13:50050620	A	G	missense_variant	HsaEX0057530	Alternative exon skipping	chr13:50054355-50054471	SETDB2
1668	rs2057413		3.44483e-10	6.04356e-12	chr13:50057097	G	A	missense_variant&splice_region_variant	HsaEX0057530	Alternative exon skipping	chr13:50054355-50054471	SETDB2
1669	rs1143670		3.44996e-10	1.11289e-11	chr3:121646641	A	G	synonymous_variant	HsaINT0150927	Intron retention	chr3:121647994-121648148	SLC15A2
1670	rs3762819		3.44996e-10	1.11289e-11	chr3:121646759	G	A	intron_variant	HsaINT0150927	Intron retention	chr3:121647994-121648148	SLC15A2
1671	rs3762821		3.44996e-10	1.11289e-11	chr3:121646886	A	G	intron_variant	HsaINT0150927	Intron retention	chr3:121647994-121648148	SLC15A2
1672	rs1143671		3.44996e-10	1.11289e-11	chr3:121647286	C	T	missense_variant	HsaINT0150927	Intron retention	chr3:121647994-121648148	SLC15A2
1673	rs11917105		3.46341e-10	9.36056e-12	chr3:183371250	T	G	intron_variant	HsaEX0034823	Alternative exon skipping	chr3:183361268-183361330	KLHL24
1674	rs17046192		3.47704e-10	8.69261e-12	chr2:24461334	A	G	intron_variant	HsaEX0010801	Alternative exon skipping	chr2:24390496-24390552	C2orf84
1675	rs9450765		3.48497e-10	1.39399e-11	chr6:88345048	A	G	intron_variant	HsaEX0052338	Alternative exon skipping	chr6:88274266-88274380	RARS2
1676	rs11083616		3.48859e-10	1.20296e-11	chr19:41865643	G	A	intron_variant	HsaEX0006942	Alternative exon skipping	chr19:41939177-41939339	ATP5SL
1677	rs7996852		3.50527e-10	6.04356e-12	chr13:50054346	G	T	intron_variant	HsaEX0057530	Alternative exon skipping	chr13:50054355-50054471	SETDB2
1678	rs9862977		3.56125e-10	1.11289e-11	chr3:121633503	G	A	intron_variant	HsaINT0150927	Intron retention	chr3:121647994-121648148	SLC15A2
1679	rs2049330		3.56125e-10	1.11289e-11	chr3:121633904	G	A	intron_variant	HsaINT0150927	Intron retention	chr3:121647994-121648148	SLC15A2
1680	rs2049331		3.56125e-10	1.11289e-11	chr3:121633964	C	T	intron_variant	HsaINT0150927	Intron retention	chr3:121647994-121648148	SLC15A2
1681	rs1357531		3.56125e-10	1.11289e-11	chr3:121634887	G	A	intron_variant	HsaINT0150927	Intron retention	chr3:121647994-121648148	SLC15A2
1682	rs2700420		3.56125e-10	1.11289e-11	chr3:121635230	G	A	intron_variant	HsaINT0150927	Intron retention	chr3:121647994-121648148	SLC15A2
1683	rs11914993		3.56125e-10	1.11289e-11	chr3:121636223	A	G	intron_variant	HsaINT0150927	Intron retention	chr3:121647994-121648148	SLC15A2
1684	rs11920521		3.56125e-10	1.11289e-11	chr3:121641352	A	G	intron_variant	HsaINT0150927	Intron retention	chr3:121647994-121648148	SLC15A2
1685	rs7637569		3.56125e-10	1.11289e-11	chr3:121641528	G	C/A	intron_variant	HsaINT0150927	Intron retention	chr3:121647994-121648148	SLC15A2
1686	rs2257212		3.56125e-10	1.11289e-11	chr3:121643804	C	T	missense_variant	HsaINT0150927	Intron retention	chr3:121647994-121648148	SLC15A2
1687	rs2257214		3.56125e-10	1.11289e-11	chr3:121643893	T	C	intron_variant	HsaINT0150927	Intron retention	chr3:121647994-121648148	SLC15A2
1688	rs1920319		3.56125e-10	1.11289e-11	chr3:121644417	G	T	intron_variant	HsaINT0150927	Intron retention	chr3:121647994-121648148	SLC15A2
1689	rs613084		3.59173e-10	1.71035e-11	chr11:68603157	C	A	intron_variant	HsaALTD0004012	Alternative usage of splice sites at the donor site	chr11:68668016+68668003	MRPL21
1690	rs1805808		3.59197e-10	7.04309e-12	chr8:91019060	C	T	intron_variant	HsaEX0041871	Alternative exon skipping	chr8:90992567-90992656	NBN
1691	rs1559472		3.6509e-10	8.69261e-12	chr2:24455830	A	G	intron_variant	HsaEX0010801	Alternative exon skipping	chr2:24390496-24390552	C2orf84
1692	rs11085455		3.69257e-10	1.23086e-10	chr19:21705045	C	T	intron_variant	HsaINT0187211	Intron retention	chr19:21713487-21719081	ZNF429
1693	rs6599548		3.70035e-10	3.70035e-11	chr8:146218441	C	T	intron_variant	HsaEX0073262	Alternative exon skipping	chr8:146221893-146221993	ZNF252
1694	rs6710763		3.71213e-10	1.19746e-11	chr2:64068788	G	T	intron_variant	HsaEX0069183	Alternative exon skipping	chr2:64069673-64069733	UGP2
1695	rs2569190		3.73164e-10	4.84629e-12	chr5:140012916	A	G	5_prime_UTR_variant	HsaEX0061622	Alternative exon skipping	chr5:139931567-139931769	SRA1
1696	rs2230491		3.74222e-10	1.49689e-11	chr14:64935411	C	T	missense_variant	HsaEX0072082	Alternative exon skipping	chr14:64983318-64983469	ZBTB1
1697	rs4971079		3.75747e-10	1.97761e-11	chr1:155130391	G	A	intergenic_region	HsaEX0021748	Alternative exon skipping	chr1:155105979-155106044	EFNA1
1698	rs2072499		3.76338e-10	5.78981e-12	chr1:156169610	A	G	intron_variant	HsaALTA0006453	Alternative usage of splice sites at the aceptor site	chr1:156206140+156206079	PMF1
1699	rs2073818		3.84999e-10	5.49998e-11	chr9:136918662	C	A	5_prime_UTR_variant	HsaINT0111452	Intron retention	chr9:136891213-136891329	NCRNA00094
1700	rs2589949		3.91864e-10	1.95932e-11	chr15:90955015	G	A	intron_variant	HsaINT0081806	Intron retention	chr15:90982632-90983733	IQGAP1
1701	rs9322090		3.98838e-10	1.32946e-10	chr6:147408639	T	C	intron_variant	HsaEX0054927	Alternative exon skipping	chr6:147374515-147374601	RP11-497D6.4
1702	rs1745335		4.05851e-10	3.68955e-11	chr4:2145720	A	G	intron_variant	HsaEX0048995	Alternative exon skipping	chr4:2194931-2195043	POLN
1703	rs7775219		4.06311e-10	3.69374e-11	chr6:3277298	C	T	intron_variant	HsaEX0050662	Alternative exon skipping	chr6:3264443-3264559	PSMG4
1704	rs457106		4.11848e-10	1.37283e-11	chr5:118813240	T	C	intron_variant	HsaEX0030548	Alternative exon skipping	chr5:118845125-118845189	HSD17B4
1705	rs9844222		4.11865e-10	9.36056e-12	chr3:183384674	C	T	intron_variant	HsaEX0034823	Alternative exon skipping	chr3:183361268-183361330	KLHL24
1706	rs9825921		4.11865e-10	9.36056e-12	chr3:183386204	C	T	intron_variant	HsaEX0034823	Alternative exon skipping	chr3:183361268-183361330	KLHL24
1707	rs3814560		4.18996e-10	1.3516e-11	chr10:99519424	G	A	3_prime_UTR_variant	HsaEX0072777	Alternative exon skipping	chr10:99504486-99504661	ZFYVE27
1708	rs1031996		4.20472e-10	5.2559e-11	chr12:40527395	A	G	intergenic_region	HsaEX0059281	Alternative exon skipping	chr12:40486557-40486735	SLC2A13
1709	rs6995454		4.2107e-10	8.42141e-11	chr8:33303493	A	G	intron_variant	HsaEX0026602	Alternative exon skipping	chr8:33313288-33313413	FUT10
1710	rs7828241		4.22647e-10	2.81765e-11	chr8:100892645	A	C	intron_variant	HsaEX0016919	Alternative exon skipping	chr8:100904136-100904275	COX6C
1711	rs227917		4.33481e-10	2.1674e-11	chr7:23646317	C	A	intron_variant	HsaEX0011462	Alternative exon skipping	chr7:23727847-23727942	C7orf46
1712	rs2257132		4.3787e-10	1.36834e-11	chr3:121643699	G	A	intron_variant	HsaINT0150927	Intron retention	chr3:121647994-121648148	SLC15A2
1713	rs501306		4.41008e-10	2.10004e-11	chr13:101969928	T	G	intron_variant	HsaEX0041629	Alternative exon skipping	chr13:101956379-101956507	NALCN
1714	rs2895224		4.42019e-10	4.42019e-10	chr7:130886083	T	C	intron_variant	HsaEX0039382	Alternative exon skipping	chr7:130887616-130887733	MKLN1
1715	rs7824213		4.44043e-10	3.70035e-11	chr8:146192754	A	G	intergenic_region	HsaEX0073262	Alternative exon skipping	chr8:146221893-146221993	ZNF252
1716	rs3866997		4.44043e-10	3.70035e-11	chr8:146202386	A	C	non_coding_exon_variant	HsaEX0073262	Alternative exon skipping	chr8:146221893-146221993	ZNF252
1717	rs3866998		4.44043e-10	3.70035e-11	chr8:146202422	A	G	non_coding_exon_variant	HsaEX0073262	Alternative exon skipping	chr8:146221893-146221993	ZNF252
1718	rs12453117		4.44129e-10	2.22065e-10	chr17:15394395	C	A	intron_variant	HsaINT0060557	Intron retention	chr17:15443876-15449098	FAM18B2
1719	rs2602443		4.46501e-10	3.43462e-11	chr16:81035077	G	A	intron_variant	HsaEX0009657	Alternative exon skipping	chr16:81022145-81022201	C16orf61
1720	rs7541230		4.47251e-10	3.19465e-11	chr1:207957555	T	C	intron_variant	HsaEX0013873	Alternative exon skipping	chr1:207943666-207943707	CD46
1721	rs6807489		4.49307e-10	9.36056e-12	chr3:183394462	A	G	intron_variant	HsaEX0034823	Alternative exon skipping	chr3:183361268-183361330	KLHL24
1722	rs10937148		4.58667e-10	9.36056e-12	chr3:183398071	C	A	3_prime_UTR_variant	HsaEX0034823	Alternative exon skipping	chr3:183361268-183361330	KLHL24
1723	rs3771604		4.66696e-10	3.88914e-11	chr2:159414979	A	G	intron_variant	HsaEX0047806	Alternative exon skipping	chr2:159434681-159434775	PK4P
1724	rs2197205		4.67453e-10	3.59579e-11	chr3:111758076	G	A	intergenic_region	HsaEX0063534	Alternative exon skipping	chr3:111730610-111730712	TAGLN3
1725	rs11866803		4.7982e-10	3.69092e-11	chr16:81051203	T	G	intron_variant	HsaEX0009657	Alternative exon skipping	chr16:81022145-81022201	C16orf61
1726	rs3805134		4.82889e-10	1.50903e-11	chr3:121618056	T	C	intron_variant	HsaINT0150927	Intron retention	chr3:121647994-121648148	SLC15A2
1727	rs9830721		4.82889e-10	1.50903e-11	chr3:121618371	T	G	intron_variant	HsaINT0150927	Intron retention	chr3:121647994-121648148	SLC15A2
1728	rs2141615		4.82889e-10	1.50903e-11	chr3:121620787	C	T	intron_variant	HsaINT0150927	Intron retention	chr3:121647994-121648148	SLC15A2
1729	rs6803757		4.82889e-10	1.50903e-11	chr3:121630194	T	C	intron_variant	HsaINT0150927	Intron retention	chr3:121647994-121648148	SLC15A2
1730	rs6438687		4.82889e-10	1.50903e-11	chr3:121630328	A	G	intron_variant	HsaINT0150927	Intron retention	chr3:121647994-121648148	SLC15A2
1731	rs866927		4.82889e-10	1.50903e-11	chr3:121632432	A	G	intron_variant	HsaINT0150927	Intron retention	chr3:121647994-121648148	SLC15A2
1732	rs9379976		4.93539e-10	2.46769e-10	chr6:27298200	T	C	intergenic_region	HsaEX0073173	Alternative exon skipping	chr6:27335296-27335391	ZNF204P
1733	rs9379977		4.93539e-10	2.46769e-10	chr6:27298279	T	C	intergenic_region	HsaEX0073173	Alternative exon skipping	chr6:27335296-27335391	ZNF204P
1734	rs11746090		4.97757e-10	2.61977e-11	chr5:77339846	G	A	intron_variant	HsaEX0004939	Alternative exon skipping	chr5:77339727-77339840	AP3B1
1735	rs8036703		5.1292e-10	2.84955e-11	chr15:76951040	A	G	intron_variant	HsaEX0056389	Alternative exon skipping	chr15:77031643-77031778	SCAPER
1736	rs1491931		5.18679e-10	4.71527e-11	chr12:40545096	C	T	intergenic_region	HsaEX0059281	Alternative exon skipping	chr12:40486557-40486735	SLC2A13
1737	rs2930325		5.25909e-10	1.81348e-11	chr7:140415661	C	T	intergenic_region	HsaEX0042306	Alternative exon skipping	chr7:140400670-140400759	NDUFB2
1738	rs7603170		5.33366e-10	2.13346e-11	chr2:160107072	T	C	intron_variant	HsaINT0182792	Intron retention	chr2:160092702-160104882	WDSUB1
1739	rs12499639		5.33887e-10	5.33887e-10	chr4:144950193	A	G	intergenic_region	HsaEX0055098	Alternative exon skipping	chr4:144900073-144900135	RP11-673E1.1
1740	rs452075		5.35394e-10	1.21681e-11	chr8:17755571	C	T	intergenic_region	HsaEX0045919	Alternative exon skipping	chr8:17782222-17782289	PCM1
1741	rs432070		5.35394e-10	1.21681e-11	chr8:17758989	G	A	intergenic_region	HsaEX0045919	Alternative exon skipping	chr8:17782222-17782289	PCM1
1742	rs17632		5.36355e-10	8.0053e-12	chr20:47713063	C	T	3_prime_UTR_variant	HsaEX0062369	Alternative exon skipping	chr20:47775476-47775683	STAU1
1743	rs6913297		5.6996e-10	8.14229e-11	chr6:79990109	G	A	intergenic_region	HsaEX0030219	Alternative exon skipping	chr6:79918264-79918293	HMGN3
1744	rs7757062		5.6996e-10	8.14229e-11	chr6:79991629	G	A	intergenic_region	HsaEX0030219	Alternative exon skipping	chr6:79918264-79918293	HMGN3
1745	rs4461204		5.72731e-10	3.57957e-11	chr2:141600541	T	C	intron_variant	HsaEX0036420	Alternative exon skipping	chr2:141598487-141598661	LRP1B
1746	rs3121310		5.92473e-10	5.38612e-11	chr1:228224824	A	G	intron_variant	HsaEX0040161	Alternative exon skipping	chr1:228296656-228296722	MRPL55
1747	rs11695379		5.9612e-10	2.70963e-11	chr2:99742161	T	C	intron_variant	HsaEX0067566	Alternative exon skipping	chr2:99735014-99735149	TSGA10
1748	rs4588238		5.9612e-10	2.70963e-11	chr2:99749350	T	C	intron_variant	HsaEX0067566	Alternative exon skipping	chr2:99735014-99735149	TSGA10
1749	rs322177		6.06141e-10	5.51038e-11	chr17:25666330	C	A/T	intergenic_region	HsaEX0071628	Alternative exon skipping	chr17:25628814-25628982	WSB1
1750	rs4076221		6.26852e-10	5.69866e-11	chr6:3290726	A	G	intron_variant	HsaEX0050662	Alternative exon skipping	chr6:3264443-3264559	PSMG4
1751	rs16843773		6.30475e-10	1.34144e-11	chr4:3042258	C	T/G	intron_variant	HsaEX0028738	Alternative exon skipping	chr4:3005958-3006061	GRK4
1752	rs11123761		6.32091e-10	3.3268e-11	chr2:99705903	A	G	intron_variant	HsaEX0067566	Alternative exon skipping	chr2:99735014-99735149	TSGA10
1753	rs9839073		6.34871e-10	4.88362e-11	chr3:111741577	G	A	intergenic_region	HsaEX0063534	Alternative exon skipping	chr3:111730610-111730712	TAGLN3
1754	rs117061677	rs1881194	6.38782e-10	2.12927e-10	chr17:44248814	G	A	synonymous_variant	HsaEX0033983	Alternative exon skipping	chr17:44246897-44246971	KIAA1267
1755	rs1012872		6.4355e-10	4.59678e-11	chr1:63871881	A	G	intron_variant	HsaEX0032452	Alternative exon skipping	chr1:63952262-63952444	ITGB3BP
1756	rs8039777		6.46446e-10	1.4692e-11	chr15:75131567	C	T	intron_variant	HsaINT0177578	Intron retention	chr15:75131392-75131608	ULK3
1757	rs1864922		6.48123e-10	1.85178e-11	chr5:127420700	T	C	intron_variant	HsaEX0017684	Alternative exon skipping	chr5:127398066-127398192	CTC-228N24.3
1758	rs2228112		6.48123e-10	1.85178e-11	chr5:127469859	A	G/T/C	missense_variant&splice_region_variant	HsaEX0017684	Alternative exon skipping	chr5:127398066-127398192	CTC-228N24.3
1759	rs1885300		6.51899e-10	3.10428e-11	chr6:3029127	T	C	intergenic_region	HsaEX0043655	Alternative exon skipping	chr6:3015764-3015877	NQO2
1760	rs175084		6.61184e-10	1.29644e-11	chr14:75519175	C	T	intergenic_region	HsaEX0039447	Alternative exon skipping	chr14:75506614-75506718	MLH3
1761	rs175490		6.61184e-10	1.29644e-11	chr14:75545685	G	A	3_prime_UTR_variant	HsaEX0039447	Alternative exon skipping	chr14:75506614-75506718	MLH3
1762	rs6855461		6.64125e-10	3.1625e-11	chr4:2214418	C	T	intron_variant	HsaEX0048995	Alternative exon skipping	chr4:2194931-2195043	POLN
1763	rs6844093		6.72559e-10	2.80233e-11	chr4:44610348	T	C	intergenic_region	HsaEX0029088	Alternative exon skipping	chr4:44682458-44682569	GUF1
1764	rs10484648		6.74191e-10	5.61826e-11	chr6:54025155	T	C	intron_variant	HsaEX0011245	Alternative exon skipping	chr6:54025165-54025230	C6orf142
1765	rs2145761		6.74191e-10	5.61826e-11	chr6:54033762	G	T	intron_variant	HsaEX0011245	Alternative exon skipping	chr6:54025165-54025230	C6orf142
1766	rs2754798		6.74191e-10	5.61826e-11	chr6:54046264	G	T	intron_variant	HsaEX0011245	Alternative exon skipping	chr6:54025165-54025230	C6orf142
1767	rs2792635		6.74191e-10	5.61826e-11	chr6:54050219	G	A	intron_variant	HsaEX0011245	Alternative exon skipping	chr6:54025165-54025230	C6orf142
1768	rs4794865		6.74934e-10	6.13576e-11	chr17:25597712	G	A	intergenic_region	HsaEX0071628	Alternative exon skipping	chr17:25628814-25628982	WSB1
1769	rs2098251		6.76019e-10	1.43834e-11	chr14:75492696	G	A	intron_variant	HsaEX0039447	Alternative exon skipping	chr14:75506614-75506718	MLH3
1770	rs114604263	rs7761314	6.80494e-10	2.26831e-10	chr6:30022153	C	T	intron_variant	HsaEX0042155	Alternative exon skipping	chr6:30003693-30003760	NCRNA00171
1771	rs114439499	rs9261258	6.80494e-10	2.26831e-10	chr6:30022808	G	A	intron_variant	HsaEX0042155	Alternative exon skipping	chr6:30003693-30003760	NCRNA00171
1772	rs112048132	rs9261261	6.80494e-10	2.26831e-10	chr6:30024365	A	G	intron_variant	HsaEX0042155	Alternative exon skipping	chr6:30003693-30003760	NCRNA00171
1773	rs116648556	rs6911724	6.80494e-10	2.26831e-10	chr6:30025179	G	A	intron_variant	HsaEX0042155	Alternative exon skipping	chr6:30003693-30003760	NCRNA00171
1774	rs116556453	rs3757327	6.80494e-10	2.26831e-10	chr6:30027413	G	A	intron_variant	HsaEX0042155	Alternative exon skipping	chr6:30003693-30003760	NCRNA00171
1775	rs115459021	rs3757329	6.80494e-10	2.26831e-10	chr6:30028424	A	C	intron_variant	HsaEX0042155	Alternative exon skipping	chr6:30003693-30003760	NCRNA00171
1776	rs116158721	rs7770092	6.80494e-10	2.26831e-10	chr6:30028871	C	T	non_coding_exon_variant	HsaEX0042155	Alternative exon skipping	chr6:30003693-30003760	NCRNA00171
1777	rs114622275	rs9261277	6.80494e-10	2.26831e-10	chr6:30031091	T	C	intron_variant	HsaEX0042155	Alternative exon skipping	chr6:30003693-30003760	NCRNA00171
1778	rs10280932		6.91325e-10	2.7653e-11	chr7:7670797	T	C	intergenic_region	HsaEX0039315	Alternative exon skipping	chr7:7607657-7607754	MIOS
1779	rs2247007		7.01017e-10	1.18816e-11	chr17:74087996	G	A	intron_variant	HsaEX0023504	Alternative exon skipping	chr17:74093877-74094099	EXOC7
1780	rs8129		7.05904e-10	2.07619e-11	chr16:4562351	T	C	3_prime_UTR_variant	HsaALTD0004336	Alternative usage of splice sites at the donor site	chr16:4524555+4524424	NMRAL1
1781	rs2051889		7.10896e-10	7.10896e-10	chr8:198583	G	T	intergenic_region	HsaEX0055500	Alternative exon skipping	chr8:166374-166407	RPL23AP53
1782	rs2298316		7.21994e-10	4.01108e-11	chr10:101147692	G	A	missense_variant	HsaEX0015962	Alternative exon skipping	chr10:101147577-101147760	CNNM1
1783	rs7952989		7.22722e-10	8.30715e-12	chr12:58095989	T	C	intron_variant	HsaALTD0004503	Alternative usage of splice sites at the donor site	chr12:58112159+58112204	OS9
1784	rs9310740		7.37109e-10	1.47422e-10	chr3:24422751	C	T	intron_variant	HsaEX0064889	Alternative exon skipping	chr3:24434494-24434563	THRB
1785	rs17615362		7.559e-10	4.44647e-11	chr4:169934087	G	A	intergenic_region	HsaEX0012755	Alternative exon skipping	chr4:169927036-169927065	CBR4
1786	rs12420868		7.56816e-10	2.36505e-11	chr11:511805	C	T	intergenic_region	HsaALTA0007246	Alternative usage of splice sites at the aceptor site	chr11:502249+502181	RNH1
1787	rs4626565		7.67792e-10	4.7987e-11	chr8:100890542	T	C	intron_variant	HsaEX0016919	Alternative exon skipping	chr8:100904136-100904275	COX6C
1788	rs7844439		7.67792e-10	4.7987e-11	chr8:100890795	C	A	intron_variant	HsaEX0016919	Alternative exon skipping	chr8:100904136-100904275	COX6C
1789	rs2843446		7.87279e-10	5.62342e-11	chr20:18187962	C	T	intergenic_region	HsaALTA0002217	Alternative usage of splice sites at the aceptor site	chr20:18142467+18142464	CSRP2BP
1790	rs11899277		7.98984e-10	2.42116e-11	chr2:131898811	A	G	intron_variant	HsaEX0048313	Alternative exon skipping	chr2:131865034-131865637	PLEKHB2
1791	rs11691779		8.12495e-10	1.35416e-10	chr2:98166928	C	A	intron_variant	HsaEX0004479	Alternative exon skipping	chr2:98152403-98152521	ANKRD36B
1792	rs4510829		8.12808e-10	5.41872e-11	chr8:100891210	G	A	intron_variant	HsaEX0016919	Alternative exon skipping	chr8:100904136-100904275	COX6C
1793	rs1135382		8.12808e-10	5.41872e-11	chr8:100891630	G	A	intron_variant	HsaEX0016919	Alternative exon skipping	chr8:100904136-100904275	COX6C
1794	rs11542189		8.22621e-10	2.41947e-11	chr19:8000001	C	T	synonymous_variant	HsaINT0167207	Intron retention	chr19:7992653-7992961	TIMM44
1795	rs7132930		8.25871e-10	3.93272e-11	chr12:9137288	G	A	intergenic_region	HsaALTA0004908	Alternative usage of splice sites at the aceptor site	chr12:9099001+9098983	M6PR
1796	rs210271		8.39049e-10	2.79683e-10	chr10:42998990	G	A	intergenic_region	HsaEX0073533	Alternative exon skipping	chr10:43020988-43021108	ZNF37B
1797	rs7756623		8.42763e-10	7.66148e-11	chr6:3258353	C	T	intergenic_region	HsaEX0050662	Alternative exon skipping	chr6:3264443-3264559	PSMG4
1798	rs881536		8.62102e-10	1.95932e-11	chr15:75133220	C	A	intron_variant	HsaINT0177578	Intron retention	chr15:75131392-75131608	ULK3
1799	rs7013633		8.64033e-10	1.23433e-10	chr8:144571431	T	C	intron_variant	HsaEX0041667	Alternative exon skipping	chr8:144657792-144657872	NAPRT1
1800	rs2886919		8.65705e-10	6.65927e-11	chr1:63865055	G	A	intron_variant	HsaEX0032452	Alternative exon skipping	chr1:63952262-63952444	ITGB3BP
1801	rs10783270		8.81501e-10	4.00682e-11	chr12:49006161	T	C	intergenic_region	HsaEX0009176	Alternative exon skipping	chr12:49075670-49075848	C12orf41
1802	rs10935030		8.95479e-10	2.08251e-11	chr3:132447104	G	A	intron_variant	HsaEX0043527	Alternative exon skipping	chr3:132424094-132424199	NPHP3
1803	rs25640		9.01955e-10	3.00652e-11	chr5:118811533	G	C/A	missense_variant	HsaEX0030548	Alternative exon skipping	chr5:118845125-118845189	HSD17B4
1804	rs10266424		9.03416e-10	1.80683e-10	chr7:91503228	C	T	missense_variant	HsaEX0003424	Alternative exon skipping	chr7:91599787-91599822	AKAP9
1805	rs4867848		9.21182e-10	5.41872e-11	chr5:176096428	T	C	intergenic_region	HsaEX0067643	Alternative exon skipping	chr5:176081896-176082021	TSPAN17
1806	rs2159876		9.28646e-10	4.42212e-11	chr2:160099278	G	A	intron_variant	HsaEX0071439	Alternative exon skipping	chr2:160110967-160111044	WDSUB1
1807	rs7944548		9.31607e-10	3.21244e-11	chr11:502217	C	T	5_prime_UTR_variant	HsaALTA0007246	Alternative usage of splice sites at the aceptor site	chr11:502249+502181	RNH1
1808	rs115461150		9.33031e-10	2.12052e-11	chr11:126136169	C	T	missense_variant	HsaEX0055704	Alternative exon skipping	chr11:126076149-126076448	RPUSD4
1809	rs2636743		9.34742e-10	4.67371e-11	chr4:106356581	T	C	intron_variant	HsaEX0049256	Alternative exon skipping	chr4:106359107-106359193	PPA2
1810	rs12884809		9.49179e-10	4.5199e-11	chr14:104095320	G	A	intergenic_region	HsaEX0009417	Alternative exon skipping	chr14:104040444-104040507	C14orf153
1811	rs752107		9.63977e-10	3.21326e-11	chr1:228247351	T	C/G	3_prime_UTR_variant	HsaEX0040161	Alternative exon skipping	chr1:228296656-228296722	MRPL55
1812	rs7106254		9.67316e-10	1.61219e-10	chr11:7473121	C	T	intron_variant	HsaEX0063295	Alternative exon skipping	chr11:7472719-7472869	SYT9
1813	rs7597771		9.76478e-10	2.27088e-11	chr2:131852643	G	T	intergenic_region	HsaEX0048313	Alternative exon skipping	chr2:131865034-131865637	PLEKHB2
1814	rs11685313		9.76478e-10	2.27088e-11	chr2:131854373	T	C	intergenic_region	HsaEX0048313	Alternative exon skipping	chr2:131865034-131865637	PLEKHB2
1815	rs11892761		9.76478e-10	2.27088e-11	chr2:131855231	C	T	intergenic_region	HsaEX0048313	Alternative exon skipping	chr2:131865034-131865637	PLEKHB2
1816	rs919479		9.77411e-10	7.51854e-11	chr11:112108556	G	T	intergenic_region	HsaINT0017311	Intron retention	chr11:112084585-112085484	BCO2
1817	rs853231		9.77942e-10	2.7165e-11	chr17:35814383	G	A	intron_variant	HsaALTD0002068	Alternative usage of splice sites at the donor site	chr17:35850059+35850064	DUSP14
1818	rs4826		9.84682e-10	2.89612e-11	chr2:96850885	T	C	3_prime_UTR_variant	HsaEX0062287	Alternative exon skipping	chr2:96862679-96862776	STARD7
1819	rs115159638	rs9261371	9.89318e-10	3.29773e-10	chr6:30058988	C	T	intergenic_region	HsaEX0042155	Alternative exon skipping	chr6:30003693-30003760	NCRNA00171
1820	rs2516829		9.91087e-10	4.50494e-11	chr2:99773201	T	G	5_prime_UTR_premature_start_codon_gain_variant	HsaEX0067566	Alternative exon skipping	chr2:99735014-99735149	TSGA10
1821	rs10802360		9.91376e-10	4.50625e-11	chr1:236348005	A	G	intron_variant	HsaEX0023134	Alternative exon skipping	chr1:236413185-236413267	ERO1LB
1822	rs11895872		9.92678e-10	2.42116e-11	chr2:131895230	T	C	intron_variant	HsaEX0048313	Alternative exon skipping	chr2:131865034-131865637	PLEKHB2
1823	rs2724384		9.99557e-10	7.13969e-11	chr1:207930203	G	A	intron_variant	HsaEX0013872	Alternative exon skipping	chr1:207941124-207941168	CD46
1824	rs1474646		1.00126e-09	2.00253e-10	chr1:22442025	A	G	intergenic_region	HsaALTD0001302	Alternative usage of splice sites at the donor site	chr1:22379235+22379361	CDC42
1825	rs4148985		1.00849e-09	6.30307e-11	chr12:21486186	C	T	intron_variant	HsaEX0060081	Alternative exon skipping	chr12:21472306-21472513	SLCO1A2
1826	rs10789139		1.01291e-09	7.23509e-11	chr1:63874182	A	G	intron_variant	HsaEX0032452	Alternative exon skipping	chr1:63952262-63952444	ITGB3BP
1827	rs10928539		1.01689e-09	2.42116e-11	chr2:131889179	C	T	intron_variant	HsaEX0048313	Alternative exon skipping	chr2:131865034-131865637	PLEKHB2
1828	rs9503499		1.02136e-09	9.28513e-11	chr6:3255857	T	C	intergenic_region	HsaEX0050662	Alternative exon skipping	chr6:3264443-3264559	PSMG4
1829	rs11901794		1.0411e-09	2.42116e-11	chr2:131865064	A	G	intron_variant	HsaEX0048313	Alternative exon skipping	chr2:131865034-131865637	PLEKHB2
1830	rs2236194		1.07074e-09	4.65538e-11	chr20:61879009	G	T	missense_variant	HsaEX0043039	Alternative exon skipping	chr20:61875822-61875895	NKAIN4
1831	rs531061		1.08931e-09	5.18721e-11	chr13:101976279	C	T	intron_variant	HsaEX0041629	Alternative exon skipping	chr13:101956379-101956507	NALCN
1832	rs6777400		1.09306e-09	3.526e-11	chr3:183352334	G	A	intergenic_region	HsaEX0034822	Alternative exon skipping	chr3:183354009-183354099	KLHL24
1833	rs1985825		1.10931e-09	5.54653e-11	chr12:110054356	T	C	intergenic_region	HsaEX0039621	Alternative exon skipping	chr12:109999048-109999134	MMAB
1834	rs6436364		1.12315e-09	4.6798e-11	chr2:223810266	G	A	intergenic_region	HsaEX0002072	Alternative exon skipping	chr2:223765392-223765498	ACSL3
1835	rs1025497		1.12333e-09	3.87355e-11	chr19:41871254	A	G	intron_variant	HsaEX0006942	Alternative exon skipping	chr19:41939177-41939339	ATP5SL
1836	rs4963642		1.13223e-09	1.13223e-09	chr12:26095571	G	T	intergenic_region	HsaEX0001252	Alternative exon skipping	chr12:26109164-26109280	AC055707.1
1837	rs2237848		1.13424e-09	1.64382e-11	chr8:17874604	A	C	intron_variant	HsaEX0045919	Alternative exon skipping	chr8:17782222-17782289	PCM1
1838	rs1530297		1.13612e-09	1.03283e-10	chr4:77202861	A	G	intron_variant	HsaEX0024461	Alternative exon skipping	chr4:77201417-77201494	FAM47E
1839	rs211718		1.13963e-09	1.42454e-10	chr1:76106675	T	C	intergenic_region	HsaEX0001770	Alternative exon skipping	chr1:76194086-76194173	ACADM
1840	rs2284922		1.15323e-09	2.50702e-11	chr6:37349033	G	A	synonymous_variant	HsaEX0054152	Alternative exon skipping	chr6:37348926-37349130	RNF8
1841	rs3740382		1.16158e-09	7.74386e-11	chr10:105179214	C	T	intron_variant	HsaEX0069558	Alternative exon skipping	chr10:105153956-105154151	USMG5
1842	rs1995137		1.18309e-09	1.69013e-10	chr3:42131415	A	G	intergenic_region	HsaEX0066869	Alternative exon skipping	chr3:42135219-42135289	TRAK1
1843	rs2171359		1.20821e-09	5.49188e-11	chr2:99795360	T	C	intron_variant	HsaEX0067566	Alternative exon skipping	chr2:99735014-99735149	TSGA10
1844	rs5029848		1.24652e-09	6.23261e-10	chr3:42110843	G	T	intergenic_region	HsaEX0066869	Alternative exon skipping	chr3:42135219-42135289	TRAK1
1845	rs3751688		1.25387e-09	3.29965e-11	chr16:89634439	G	A	intergenic_region	HsaEX0061390	Alternative exon skipping	chr16:89613066-89613168	SPG7
1846	rs8105571		1.26319e-09	1.57899e-10	chr19:44510341	C	T	intron_variant	HsaEX0073084	Alternative exon skipping	chr19:44494176-44494264	ZNF155
1847	rs6509133		1.26319e-09	1.57899e-10	chr19:44522913	C	T	intergenic_region	HsaEX0073084	Alternative exon skipping	chr19:44494176-44494264	ZNF155
1848	rs1011372		1.26478e-09	1.80683e-10	chr7:91509867	T	C	intron_variant	HsaEX0003424	Alternative exon skipping	chr7:91599787-91599822	AKAP9
1849	rs11129152		1.28765e-09	2.57531e-10	chr3:24434524	A	G	intron_variant	HsaEX0064889	Alternative exon skipping	chr3:24434494-24434563	THRB
1850	rs116650067	rs9295957	1.29096e-09	6.4548e-10	chr6:31157593	G	A	intergenic_region	HsaALTA0004015	Alternative usage of splice sites at the aceptor site	chr6:31237320+31237302	HLA-C
1851	rs2906337		1.30795e-09	1.30795e-09	chr8:200898	G	A	intergenic_region	HsaEX0055500	Alternative exon skipping	chr8:166374-166407	RPL23AP53
1852	rs9450659		1.32211e-09	2.64422e-10	chr6:88058675	A	G	intron_variant	HsaEX0011261	Alternative exon skipping	chr6:88040410-88040430	C6orf162
1853	rs588361		1.32767e-09	3.01744e-11	chr11:126084834	G	A	intron_variant	HsaEX0023840	Alternative exon skipping	chr11:126099120-126099188	FAM118B
1854	rs9852824		1.34286e-09	2.68571e-10	chr3:24422989	C	T	intron_variant	HsaEX0064889	Alternative exon skipping	chr3:24434494-24434563	THRB
1855	rs7583166		1.35901e-09	9.70724e-11	chr2:163933	G	A	intergenic_region	HsaEX0058100	Alternative exon skipping	chr2:242798-242871	SH3YL1
1856	rs997548		1.36118e-09	2.89612e-11	chr2:96858914	A	C/G	intron_variant	HsaEX0062287	Alternative exon skipping	chr2:96862679-96862776	STARD7
1857	rs1800164		1.36656e-09	1.05935e-11	chr12:57604802	A	G	intron_variant	HsaALTA0000130	Alternative usage of splice sites at the aceptor site	chr12:57595568+57595563	AC137834.1
1858	rs4573318		1.37949e-09	1.06115e-10	chr8:136623771	G	A	intron_variant	HsaEX0033402	Alternative exon skipping	chr8:136653839-136653969	KHDRBS3
1859	rs12714402		1.39165e-09	7.7314e-11	chr2:272926	A	G	intron_variant	HsaEX0058096	Alternative exon skipping	chr2:224868-224920	SH3YL1
1860	rs933818		1.40332e-09	6.10139e-11	chr4:38079294	T	C	intron_variant	HsaEX0063737	Alternative exon skipping	chr4:38062241-38062279	TBC1D1
1861	rs2269058		1.41164e-09	5.42937e-11	chr6:37324857	G	T	intron_variant	HsaEX0054152	Alternative exon skipping	chr6:37348926-37349130	RNF8
1862	rs10882942		1.4182e-09	3.01744e-11	chr10:99243326	C	T	intron_variant	HsaEX0039696	Alternative exon skipping	chr10:99239998-99240114	MMS19
1863	rs7677712		1.43658e-09	6.84083e-11	chr4:2221814	T	C	intron_variant	HsaEX0048995	Alternative exon skipping	chr4:2194931-2195043	POLN
1864	rs310209		1.4636e-09	3.85158e-11	chr1:65345616	C	A	intron_variant	HsaINT0083564	Intron retention	chr1:65311324-65312331	JAK1
1865	rs11167280		1.51142e-09	1.07958e-10	chr20:34560526	G	A	intron_variant	HsaINT0145358	Intron retention	chr20:34542262-34542369	SCAND1
1866	rs174994		1.51976e-09	3.53432e-11	chr14:75434102	A	G	intergenic_region	HsaEX0039447	Alternative exon skipping	chr14:75506614-75506718	MLH3
1867	rs9403843		1.53042e-09	3.06083e-10	chr6:147373917	C	T	intron_variant	HsaEX0054927	Alternative exon skipping	chr6:147374515-147374601	RP11-497D6.4
1868	rs6962587		1.54269e-09	6.17076e-11	chr7:7672023	T	C	intergenic_region	HsaEX0039315	Alternative exon skipping	chr7:7607657-7607754	MIOS
1869	rs10883868		1.54925e-09	1.03283e-10	chr10:105196814	G	A	intron_variant	HsaEX0069558	Alternative exon skipping	chr10:105153956-105154151	USMG5
1870	rs1978487		1.56935e-09	4.90423e-11	chr16:31129942	C	T	intron_variant	HsaINT0109340	Intron retention	chr16:31131582-31131659	MYST1
1871	rs6482534		1.58167e-09	4.2748e-11	chr10:18868070	A	C	intron_variant	HsaINT0116230	Intron retention	chr10:18937575-18940057	NSUN6
1872	rs4905546		1.5891e-09	1.22238e-10	chr14:97278652	C	T	intron_variant	HsaEX0070685	Alternative exon skipping	chr14:97322467-97322587	VRK1
1873	rs6932930		1.59344e-09	1.59344e-10	chr6:34677103	G	A	intergenic_region	HsaEX0060709	Alternative exon skipping	chr6:34725689-34725731	SNRPC
1874	rs11012391		1.63618e-09	4.54495e-11	chr10:21207377	G	A	intron_variant	HsaEX0042353	Alternative exon skipping	chr10:21138457-21138615	NEBL
1875	rs7831333		1.64837e-09	5.88702e-11	chr8:92018318	A	G	intron_variant	HsaEX0042380	Alternative exon skipping	chr8:91963341-91963432	NECAB1
1876	rs10151656		1.64987e-09	8.24935e-10	chr14:65061688	C	T	intergenic_region	HsaEX0072082	Alternative exon skipping	chr14:64983318-64983469	ZBTB1
1877	rs12617019		1.65079e-09	2.89612e-11	chr2:96905568	T	C	non_coding_exon_variant	HsaEX0062287	Alternative exon skipping	chr2:96862679-96862776	STARD7
1878	rs116138748	rs2735085	1.6547e-09	2.75783e-10	chr6:29927095	C	T	intergenic_region	HsaALTD0003044	Alternative usage of splice sites at the donor site	chr6:29912393+29912411	HLA-A
1879	rs942863		1.70978e-09	4.1702e-11	chr14:104021268	C	T	intergenic_region	HsaEX0009417	Alternative exon skipping	chr14:104040444-104040507	C14orf153
1880	rs10992512		1.72771e-09	1.72771e-10	chr9:95652951	A	G	intergenic_region	HsaEX0073773	Alternative exon skipping	chr9:95634969-95635049	ZNF484
1881	rs6588043		1.74678e-09	4.59678e-11	chr1:63956190	T	C	intron_variant	HsaEX0032452	Alternative exon skipping	chr1:63952262-63952444	ITGB3BP
1882	rs11076781		1.784e-09	6.86152e-11	chr16:3663231	G	A	intergenic_region	HsaEX0015827	Alternative exon skipping	chr16:3583099-3583155	CLUAP1
1883	rs6840353		1.85809e-09	5.02188e-11	chr4:129860963	C	T	intron_variant	HsaEX0056488	Alternative exon skipping	chr4:129873498-129873687	SCLT1
1884	rs572705		1.87756e-09	5.52222e-11	chr15:102196186	C	T	intron_variant	HsaEX0063671	Alternative exon skipping	chr15:102196070-102196223	TARSL2
1885	rs8021015		1.91599e-09	7.3692e-11	chr14:94559984	A	G	intron_variant	HsaEX0030936	Alternative exon skipping	chr14:94563841-94564024	IFI27L1
1886	rs118026298	rs17577094	1.95157e-09	4.87892e-10	chr17:44187492	A	G	intron_variant	HsaEX0033983	Alternative exon skipping	chr17:44246897-44246971	KIAA1267
1887	rs2546210		1.96171e-09	6.53904e-11	chr5:118827601	C	T	intron_variant	HsaEX0030548	Alternative exon skipping	chr5:118845125-118845189	HSD17B4
1888	rs507903		1.98213e-09	5.82979e-11	chr15:102192034	A	G	intron_variant	HsaEX0063671	Alternative exon skipping	chr15:102196070-102196223	TARSL2
1889	rs6667780		1.99416e-09	6.64719e-10	chr1:49335330	T	C	intron_variant	HsaEX0008008	Alternative exon skipping	chr1:49238732-49238808	BEND5
1890	rs967163		2.00149e-09	3.51138e-11	chr13:50062173	G	A	intron_variant	HsaEX0057530	Alternative exon skipping	chr13:50054355-50054471	SETDB2
1891	rs3852673		2.01887e-09	3.54187e-11	chr2:96919642	C	T	synonymous_variant	HsaEX0062287	Alternative exon skipping	chr2:96862679-96862776	STARD7
1892	rs6722420		2.12845e-09	8.86853e-11	chr2:223766830	A	G	intron_variant	HsaEX0002072	Alternative exon skipping	chr2:223765392-223765498	ACSL3
1893	rs1321482		2.12869e-09	4.25739e-10	chr6:26575154	T	C	intergenic_region	HsaEX0030220	Alternative exon skipping	chr6:26540129-26540254	HMGN4
1894	rs7297421		2.18529e-09	7.80459e-11	chr12:50518926	C	T	intergenic_region	HsaEX0035441	Alternative exon skipping	chr12:50529216-50529399	LASS5
1895	rs1570061		2.24756e-09	4.49513e-10	chr6:26575986	T	C	intergenic_region	HsaEX0030220	Alternative exon skipping	chr6:26540129-26540254	HMGN4
1896	rs6918854		2.24756e-09	4.49513e-10	chr6:26577924	G	A	intergenic_region	HsaEX0030220	Alternative exon skipping	chr6:26540129-26540254	HMGN4
1897	rs7831		2.2756e-09	1.51707e-10	chr10:105205302	A	C	missense_variant	HsaEX0069558	Alternative exon skipping	chr10:105153956-105154151	USMG5
1898	rs1007854		2.28292e-09	2.53658e-10	chr13:42560978	G	A	intergenic_region	HsaEX0033735	Alternative exon skipping	chr13:42465556-42465723	KIAA0564
1899	rs11736925		2.28833e-09	8.80125e-11	chr4:44616283	G	A	intergenic_region	HsaEX0029088	Alternative exon skipping	chr4:44682458-44682569	GUF1
1900	rs2230532		2.305e-09	1.77308e-10	chr14:97321689	C	T	synonymous_variant	HsaEX0070685	Alternative exon skipping	chr14:97322467-97322587	VRK1
1901	rs10928516		2.31605e-09	5.38615e-11	chr2:131802332	G	A	intron_variant	HsaEX0048313	Alternative exon skipping	chr2:131865034-131865637	PLEKHB2
1902	rs10875995		2.3723e-09	7.41344e-11	chr12:50462138	T	C	intron_variant	HsaEX0035441	Alternative exon skipping	chr12:50529216-50529399	LASS5
1903	rs7279		2.37935e-09	8.49767e-11	chr12:50523947	A	G	3_prime_UTR_variant	HsaEX0035441	Alternative exon skipping	chr12:50529216-50529399	LASS5
1904	rs7532		2.37935e-09	8.49767e-11	chr12:50523964	T	C/A	3_prime_UTR_variant	HsaEX0035441	Alternative exon skipping	chr12:50529216-50529399	LASS5
1905	rs1642772		2.38269e-09	3.13512e-11	chr17:7504159	A	G	intron_variant	HsaEX0056273	Alternative exon skipping	chr17:7530261-7530362	SAT2
1906	rs7275820		2.40618e-09	3.4374e-10	chr21:37409414	G	A	intron_variant	HsaALTA0007672	Alternative usage of splice sites at the aceptor site	chr21:37431271+37431222	SETD4
1907	rs2939585		2.40835e-09	7.08338e-11	chr15:102202475	A	C/G	intron_variant	HsaEX0063671	Alternative exon skipping	chr15:102196070-102196223	TARSL2
1908	rs526447		2.40835e-09	7.08338e-11	chr15:102210971	A	G	intron_variant	HsaEX0063671	Alternative exon skipping	chr15:102196070-102196223	TARSL2
1909	rs7518038		2.42172e-09	1.42454e-10	chr1:76154430	G	A	intergenic_region	HsaEX0001770	Alternative exon skipping	chr1:76194086-76194173	ACADM
1910	rs6916559		2.44144e-09	1.43614e-10	chr6:125551895	G	A	intron_variant	HsaEX0066660	Alternative exon skipping	chr6:125579793-125579801	TPD52L1
1911	rs2273560		2.44144e-09	1.43614e-10	chr6:125569047	C	T	intron_variant	HsaEX0066660	Alternative exon skipping	chr6:125579793-125579801	TPD52L1
1912	rs2653426		2.45193e-09	5.57258e-11	chr8:17754461	G	A	intergenic_region	HsaEX0045919	Alternative exon skipping	chr8:17782222-17782289	PCM1
1913	rs835435		2.4947e-09	2.77189e-10	chr1:59844471	G	A	synonymous_variant	HsaEX0025695	Alternative exon skipping	chr1:59810670-59810718	FGGY
1914	rs2761437		2.52567e-09	1.80405e-10	chr1:207923081	A	G	intergenic_region	HsaEX0013872	Alternative exon skipping	chr1:207941124-207941168	CD46
1915	rs114750777	rs28397289	2.53075e-09	1.26537e-09	chr6:31197407	C	T	intergenic_region	HsaALTA0004015	Alternative usage of splice sites at the aceptor site	chr6:31237320+31237302	HLA-C
1916	rs1158464		2.54453e-09	5.08906e-10	chr5:88338789	G	A	intergenic_region	HsaEX0017709	Alternative exon skipping	chr5:88243625-88243736	CTC-454M9.1
1917	rs9364063		2.5507e-09	1.96207e-10	chr6:70514750	C	T	intergenic_region	HsaINT0092401	Intron retention	chr6:70447908-70451680	LMBRD1
1918	rs62394179		2.56362e-09	1.34927e-10	chr5:125802027	G	A	missense_variant&splice_region_variant	HsaEX0028532	Alternative exon skipping	chr5:125801986-125802028	GRAMD3
1919	rs301571		2.59172e-09	3.23965e-10	chr3:11818619	T	C	intergenic_region	HsaEX0010892	Alternative exon skipping	chr3:11849809-11850057	C3orf31
1920	rs9856997		2.62473e-09	5.35658e-11	chr3:183397507	G	A	3_prime_UTR_variant	HsaEX0034823	Alternative exon skipping	chr3:183361268-183361330	KLHL24
1921	rs439511		2.6835e-09	3.88914e-11	chr8:17845447	G	T	intron_variant	HsaEX0045919	Alternative exon skipping	chr8:17782222-17782289	PCM1
1922	rs370429		2.6835e-09	3.88914e-11	chr8:17849147	C	T	missense_variant	HsaEX0045919	Alternative exon skipping	chr8:17782222-17782289	PCM1
1923	rs73202271		2.73664e-09	9.43671e-11	chr3:129130018	G	A	missense_variant	HsaEX0030994	Alternative exon skipping	chr3:129210984-129211037	IFT122
1924	rs795887		2.73804e-09	1.14085e-10	chr2:223758070	C	T	intron_variant	HsaEX0002072	Alternative exon skipping	chr2:223765392-223765498	ACSL3
1925	rs11172300		2.74042e-09	2.91534e-11	chr12:58076515	C	T	intergenic_region	HsaALTD0004503	Alternative usage of splice sites at the donor site	chr12:58112159+58112204	OS9
1926	rs114249597	rs2394734	2.78254e-09	9.27513e-10	chr6:30046246	G	A	intergenic_region	HsaEX0042155	Alternative exon skipping	chr6:30003693-30003760	NCRNA00171
1927	rs7560357		2.81219e-09	5.30602e-11	chr2:99247820	T	G	intron_variant	HsaALTA0009299	Alternative usage of splice sites at the aceptor site	chr2:99226219+99226106	UNC50
1928	rs2012627		2.81438e-09	6.54507e-11	chr14:75443103	G	A	intergenic_region	HsaEX0039447	Alternative exon skipping	chr14:75506614-75506718	MLH3
1929	rs217478		2.82168e-09	7.23509e-11	chr1:63991267	T	C	synonymous_variant	HsaEX0032452	Alternative exon skipping	chr1:63952262-63952444	ITGB3BP
1930	rs2514337		2.88974e-09	1.1559e-10	chr8:99125841	A	G	intron_variant	HsaEX0030490	Alternative exon skipping	chr8:99125866-99126053	HRSP12
1931	rs11901569		2.90034e-09	2.63667e-10	chr2:58523045	C	T	intergenic_region	HsaEX0024827	Alternative exon skipping	chr2:58453863-58453919	FANCL
1932	rs2713616		2.92538e-09	9.43671e-11	chr3:129273315	A	G	intergenic_region	HsaEX0030994	Alternative exon skipping	chr3:129210984-129211037	IFT122
1933	rs2170576		2.93877e-09	7.94263e-11	chr4:177085016	T	C	intron_variant	HsaINT0181854	Intron retention	chr4:177089935-177093525	WDR17
1934	rs758747		2.94048e-09	1.08907e-10	chr16:3627358	C	T	5_prime_UTR_variant	HsaEX0015827	Alternative exon skipping	chr16:3583099-3583155	CLUAP1
1935	rs4722385		2.95673e-09	1.05598e-10	chr7:24788209	A	G	intron_variant	HsaEX0019326	Alternative exon skipping	chr7:24745819-24745995	DFNA5
1936	rs2281860		2.958e-09	1.972e-10	chr10:105201577	C	T	splice_region_variant&intron_variant	HsaEX0069558	Alternative exon skipping	chr10:105153956-105154151	USMG5
1937	rs7895709		2.97415e-09	9.91383e-11	chr10:18905935	T	C	intron_variant	HsaINT0116230	Intron retention	chr10:18937575-18940057	NSUN6
1938	rs17431878		3.02283e-09	1.07958e-10	chr20:34502107	G	A	missense_variant	HsaINT0145358	Intron retention	chr20:34542262-34542369	SCAND1
1939	rs2159904		3.02553e-09	7.03611e-11	chr14:75432179	G	T	intergenic_region	HsaEX0039447	Alternative exon skipping	chr14:75506614-75506718	MLH3
1940	rs739669		3.04146e-09	3.53658e-11	chr17:7122377	G	A	5_prime_UTR_variant	HsaINT0021495	Intron retention	chr17:7158123-7160175	C17orf81
1941	rs1564406		3.04514e-09	1.69175e-10	chr3:138133412	A	C	intergenic_region	HsaEX0040052	Alternative exon skipping	chr3:138091708-138091918	MRAS
1942	rs10097813		3.04741e-09	2.77037e-10	chr8:19271968	G	C/T	intron_variant	HsaEX0017467	Alternative exon skipping	chr8:19315041-19315327	CSGALNACT1
1943	rs2726516		3.0845e-09	1.54225e-10	chr4:106346206	A	C	intron_variant	HsaEX0049256	Alternative exon skipping	chr4:106359107-106359193	PPA2
1944	rs6060677		3.13079e-09	1.07958e-10	chr20:34499368	C	T	intron_variant	HsaINT0145358	Intron retention	chr20:34542262-34542369	SCAND1
1945	rs3766491		3.2064e-09	1.39409e-10	chr1:233140890	C	T	intron_variant	HsaEX0010297	Alternative exon skipping	chr1:233091303-233091465	C1orf57
1946	rs2270196		3.21492e-09	4.01865e-10	chr19:44506623	C	T	non_coding_exon_variant	HsaEX0073084	Alternative exon skipping	chr19:44494176-44494264	ZNF155
1947	rs6725776		3.22025e-09	1.03879e-10	chr2:43783141	A	G	intron_variant	HsaEX0064753	Alternative exon skipping	chr2:43804161-43804261	THADA
1948	rs7319891		3.23864e-09	9.5254e-11	chr13:21250073	C	T	intron_variant	HsaEX0031107	Alternative exon skipping	chr13:21189932-21190018	IFT88
1949	rs7177883		3.28533e-09	3.65037e-10	chr15:101140407	C	A	intron_variant	HsaEX0035904	Alternative exon skipping	chr15:101110656-101110865	LINS1
1950	rs10860784		3.29712e-09	7.66771e-11	chr12:102173033	A	G	intron_variant	HsaEX0027918	Alternative exon skipping	chr12:102192755-102192810	GNPTAB
1951	rs12663400		3.30419e-09	9.1783e-11	chr6:88250589	G	T	intron_variant	HsaEX0052338	Alternative exon skipping	chr6:88274266-88274380	RARS2
1952	rs6546032		3.32146e-09	8.97691e-11	chr2:64075076	A	C	intron_variant	HsaEX0069183	Alternative exon skipping	chr2:64069673-64069733	UGP2
1953	rs2497490		3.33389e-09	9.5254e-11	chr13:21208014	C	T	intron_variant	HsaEX0031107	Alternative exon skipping	chr13:21189932-21190018	IFT88
1954	rs194855		3.3522e-09	6.7044e-10	chr7:103781065	T	C	intron_variant	HsaEX0044843	Alternative exon skipping	chr7:103807220-103807332	ORC5L
1955	rs7671645		3.3712e-09	1.87289e-10	chr4:38019302	C	T	intron_variant	HsaEX0063737	Alternative exon skipping	chr4:38062241-38062279	TBC1D1
1956	rs461108		3.37928e-09	1.46925e-10	chr5:118752111	G	A	intergenic_region	HsaEX0030548	Alternative exon skipping	chr5:118845125-118845189	HSD17B4
1957	rs10507293		3.42915e-09	9.5254e-11	chr13:21261267	T	C	intron_variant	HsaEX0031107	Alternative exon skipping	chr13:21189932-21190018	IFT88
1958	rs4785568		3.43773e-09	1.07429e-10	chr16:89553707	A	G	intron_variant	HsaINT0157863	Intron retention	chr16:89597217-89598311	SPG7
1959	rs2864044		3.47975e-09	1.9332e-10	chr2:240054	A	G	non_coding_exon_variant	HsaEX0058096	Alternative exon skipping	chr2:224868-224920	SH3YL1
1960	rs11163924		3.48333e-09	2.32222e-10	chr1:76132070	C	A	intergenic_region	HsaEX0001770	Alternative exon skipping	chr1:76194086-76194173	ACADM
1961	rs115564382	rs7745413	3.52181e-09	5.86969e-10	chr6:29915469	T	C	intergenic_region	HsaEX0042155	Alternative exon skipping	chr6:30003693-30003760	NCRNA00171
1962	rs1024587		3.52715e-09	7.66771e-11	chr12:102168151	T	C	intron_variant	HsaEX0027918	Alternative exon skipping	chr12:102192755-102192810	GNPTAB
1963	rs175080		3.55976e-09	7.26481e-11	chr14:75513828	G	A	missense_variant	HsaEX0039447	Alternative exon skipping	chr14:75506614-75506718	MLH3
1964	rs4148983		3.57899e-09	2.23687e-10	chr12:21486299	G	A	intron_variant	HsaEX0060081	Alternative exon skipping	chr12:21472306-21472513	SLCO1A2
1965	rs12618769		3.61439e-09	6.8196e-11	chr2:99239931	C	T	3_prime_UTR_variant	HsaALTA0009299	Alternative usage of splice sites at the aceptor site	chr2:99226219+99226106	UNC50
1966	rs222849		3.63989e-09	3.46656e-11	chr17:7185861	T	C	intron_variant	HsaINT0021495	Intron retention	chr17:7158123-7160175	C17orf81
1967	rs7183707		3.66527e-09	5.23609e-10	chr15:90883733	G	T	intergenic_region	HsaINT0081806	Intron retention	chr15:90982632-90983733	IQGAP1
1968	rs17159924		3.71762e-09	1.23921e-10	chr1:146671044	A	G	intron_variant	HsaEX0015024	Alternative exon skipping	chr1:146736088-146736243	CHD1L
1969	rs3766520		3.71762e-09	1.23921e-10	chr1:146686228	C	T/G/A	intron_variant	HsaEX0015024	Alternative exon skipping	chr1:146736088-146736243	CHD1L
1970	rs3766519		3.71762e-09	1.23921e-10	chr1:146686372	C	G/T/A	intron_variant	HsaEX0015024	Alternative exon skipping	chr1:146736088-146736243	CHD1L
1971	rs4706273		3.72794e-09	1.96207e-10	chr6:70391640	C	T	intron_variant	HsaINT0092401	Intron retention	chr6:70447908-70451680	LMBRD1
1972	rs7271036		3.77854e-09	1.07958e-10	chr20:34467215	T	C	intron_variant	HsaINT0145358	Intron retention	chr20:34542262-34542369	SCAND1
1973	rs10226018		3.80569e-09	1.26856e-09	chr7:22882483	A	G	intergenic_region	HsaEX0066478	Alternative exon skipping	chr7:22857619-22857667	TOMM7
1974	rs4903385		3.83286e-09	2.25462e-10	chr14:76669309	C	A	3_prime_UTR_variant	HsaEX0009377	Alternative exon skipping	chr14:76644551-76644665	C14orf118
1975	rs1873555		3.83938e-09	1.23851e-10	chr2:43779665	T	C	intron_variant	HsaEX0064753	Alternative exon skipping	chr2:43804161-43804261	THADA
1976	rs11697370		3.84011e-09	6.40018e-11	chr20:47731767	C	T	intron_variant	HsaEX0062369	Alternative exon skipping	chr20:47775476-47775683	STAU1
1977	rs10749291		3.91259e-09	1.56504e-10	chr10:120920588	T	C	synonymous_variant	HsaEX0057741	Alternative exon skipping	chr10:120920567-120920593	SFXN4
1978	rs10214930		4.0628e-09	1.76644e-10	chr7:27784949	G	A	intron_variant	HsaEX0029947	Alternative exon skipping	chr7:27688167-27688263	HIBADH
1979	rs13394924		4.07074e-09	9.46683e-11	chr2:173435757	C	T	intron_variant	HsaEX0046384	Alternative exon skipping	chr2:173428780-173428858	PDK1
1980	rs11853141		4.12364e-09	7.93007e-11	chr15:75632867	C	T	intron_variant	HsaINT0098806	Intron retention	chr15:75650960-75651044	MAN2C1
1981	rs3818263		4.13649e-09	1.08855e-10	chr14:92588002	T	G	synonymous_variant	HsaEX0042305	Alternative exon skipping	chr14:92585193-92585310	NDUFB1
1982	rs4149009		4.15731e-09	2.59832e-10	chr12:21420471	C	T	3_prime_UTR_variant	HsaEX0060081	Alternative exon skipping	chr12:21472306-21472513	SLCO1A2
1983	rs62074671		4.23337e-09	6.61465e-11	chr17:79564304	G	T	synonymous_variant	HsaEX0005863	Alternative exon skipping	chr17:79649521-79649705	ARL16
1984	rs9606958		4.2563e-09	1.85056e-10	chr22:32864879	G	A	intergenic_region	HsaINT0062981	Intron retention	chr22:32887169-32889091	FBXO7
1985	rs849749		4.32934e-09	1.44311e-10	chr1:228296745	C	T	intron_variant	HsaEX0040161	Alternative exon skipping	chr1:228296656-228296722	MRPL55
1986	rs10205435		4.33746e-09	2.4097e-10	chr2:230442	T	C	intron_variant	HsaEX0058096	Alternative exon skipping	chr2:224868-224920	SH3YL1
1987	rs3740526		4.48349e-09	9.53934e-11	chr10:99220707	C	T	missense_variant	HsaEX0039696	Alternative exon skipping	chr10:99239998-99240114	MMS19
1988	rs2553419		4.51669e-09	1.457e-10	chr3:101068620	C	T	intron_variant	HsaEX0057234	Alternative exon skipping	chr3:101136437-101136634	SENP7
1989	rs2796278		4.52051e-09	3.22894e-10	chr1:207955823	A	C	intron_variant	HsaEX0013873	Alternative exon skipping	chr1:207943666-207943707	CD46
1990	rs10134399		4.54188e-09	1.97473e-10	chr14:104083457	G	A	intergenic_region	HsaEX0009417	Alternative exon skipping	chr14:104040444-104040507	C14orf153
1991	rs4475089		4.56852e-09	1.26903e-10	chr4:177091829	G	A/C	intron_variant	HsaINT0181854	Intron retention	chr4:177089935-177093525	WDR17
1992	rs957644		4.57302e-09	1.90543e-10	chr1:165616157	C	T	intron_variant	HsaEX0039146	Alternative exon skipping	chr1:165601468-165601511	MGST3
1993	rs62621182		4.69261e-09	2.23458e-10	chr18:72244208	G	C/A	missense_variant	HsaEX0015897	Alternative exon skipping	chr18:72247366-72247507	CNDP1
1994	rs915574		4.71786e-09	1.3876e-10	chr21:35268336	T	C	intergenic_region	HsaEX0006937	Alternative exon skipping	chr21:35281386-35281515	ATP5O
1995	rs1573275		4.71786e-09	1.3876e-10	chr21:35268649	T	C	intergenic_region	HsaEX0006937	Alternative exon skipping	chr21:35281386-35281515	ATP5O
1996	rs116841892	rs17660464	4.71883e-09	1.17971e-09	chr17:44177993	C	A	intron_variant	HsaEX0033983	Alternative exon skipping	chr17:44246897-44246971	KIAA1267
1997	rs3814833		4.75208e-09	1.18802e-10	chr14:92583579	A	G	intron_variant	HsaEX0042305	Alternative exon skipping	chr14:92585193-92585310	NDUFB1
1998	rs2724375		4.80187e-09	3.42991e-10	chr1:207997973	C	A	intergenic_region	HsaEX0013873	Alternative exon skipping	chr1:207943666-207943707	CD46
[truncated: 6,969 more rows]
