# Supplementary material for: Genome-wide identification of splicing QTLs in the human brain and their enrichment among schizophrenia-associated loci
Source: Nat Commun. 2017 Feb 27;8:14519. doi: 10.1038/ncomms14519 (PMC5333373; doi:10.1038/ncomms14519)
Supplement: Supplementary Data 2 — Gene-set enrichment analysis of genes regulated by sQTL SNPs [file ncomms14519-s3.xlsx]

## Sheet: Suppl_Data2
Supplementary Data 2. Gene-set enrichment analysis of genes regulated by sQTL SNPs
Category	Term	Count	% hit	Benjamini-corrected P	Fold enrichment
SP_PIR_KEYWORDS	alternative splicing	702	53.9171	8.55105e-29	1.39681
UP_SEQ_FEATURE	splice variant	705	54.1475	1.0787e-28	1.40057
SP_PIR_KEYWORDS	phosphoprotein	635	48.7711	4.71844e-16	1.30264
SP_PIR_KEYWORDS	acetylation	261	20.0461	3.74001e-09	1.47579
SP_PIR_KEYWORDS	transit peptide	71	5.45315	4.35029e-08	2.22238
SP_PIR_KEYWORDS	cytoplasm	309	23.7327	4.916e-08	1.38172
SP_PIR_KEYWORDS	coiled coil	200	15.361	8.00729e-07	1.47591
SP_PIR_KEYWORDS	mitochondrion	100	7.68049	1.14505e-06	1.79078
GOTERM_CC_FAT	GO:0005739~mitochondrion	124	9.52381	2.98616e-06	1.67985
UP_SEQ_FEATURE	transit peptide:Mitochondrion	68	5.22273	5.38167e-06	2.1574
GOTERM_CC_FAT	GO:0044429~mitochondrial part	77	5.91398	1.34527e-05	1.90569
SP_PIR_KEYWORDS	polymorphism	857	65.8218	4.64436e-05	1.10552
SP_PIR_KEYWORDS	transferase	141	10.8295	4.73144e-05	1.50703
GOTERM_MF_FAT	GO:0001883~purine nucleoside binding	161	12.3656	6.4906e-05	1.48363
GOTERM_MF_FAT	GO:0001882~nucleoside binding	161	12.3656	6.83915e-05	1.47351
SP_PIR_KEYWORDS	atp-binding	134	10.2919	7.48589e-05	1.50566
GOTERM_MF_FAT	GO:0030554~adenyl nucleotide binding	160	12.2888	7.96516e-05	1.49686
GOTERM_CC_FAT	GO:0031980~mitochondrial lumen	38	2.91859	9.46694e-05	2.46511
GOTERM_CC_FAT	GO:0005759~mitochondrial matrix	38	2.91859	9.46694e-05	2.46511
GOTERM_MF_FAT	GO:0017076~purine nucleotide binding	183	14.0553	0.000113326	1.40765
GOTERM_MF_FAT	GO:0032559~adenyl ribonucleotide binding	150	11.5207	0.000123362	1.4783
SP_PIR_KEYWORDS	protein transport	61	4.6851	0.000154007	1.87393
GOTERM_MF_FAT	GO:0000166~nucleotide binding	207	15.8986	0.000162988	1.36034
GOTERM_MF_FAT	GO:0005083~small GTPase regulator activity	42	3.22581	0.000185836	2.26147
GOTERM_MF_FAT	GO:0032553~ribonucleotide binding	173	13.2873	0.000324837	1.39016
GOTERM_MF_FAT	GO:0032555~purine ribonucleotide binding	173	13.2873	0.000324837	1.39016
GOTERM_MF_FAT	GO:0005524~ATP binding	145	11.1367	0.000336073	1.44837
SP_PIR_KEYWORDS	nucleotide-binding	159	12.212	0.000344835	1.40509
UP_SEQ_FEATURE	sequence variant	892	68.51	0.000424027	1.10208
GOTERM_MF_FAT	GO:0060589~nucleoside-triphosphatase regulator activity	54	4.14747	0.000485953	1.92902
GOTERM_MF_FAT	GO:0030695~GTPase regulator activity	53	4.07066	0.000495939	1.93547
GOTERM_CC_FAT	GO:0070013~intracellular organelle lumen	167	12.8264	0.000826915	1.38236
GOTERM_CC_FAT	GO:0031090~organelle membrane	111	8.52535	0.00128035	1.49139
GOTERM_CC_FAT	GO:0031974~membrane-enclosed lumen	171	13.1336	0.00147713	1.35674
GOTERM_CC_FAT	GO:0043233~organelle lumen	167	12.8264	0.0017357	1.35121
GOTERM_CC_FAT	GO:0043005~neuron projection	45	3.45622	0.00198646	1.93761
GOTERM_BP_FAT	GO:0045184~establishment of protein localization	89	6.83564	0.00224622	1.67271
GOTERM_BP_FAT	GO:0015031~protein transport	89	6.83564	0.002928	1.68808
GOTERM_CC_FAT	GO:0005829~cytosol	127	9.75422	0.00306499	1.40615
GOTERM_MF_FAT	GO:0008047~enzyme activator activity	44	3.37942	0.00315396	1.93776
GOTERM_CC_FAT	GO:0005794~Golgi apparatus	89	6.83564	0.00494029	1.50298
GOTERM_MF_FAT	GO:0005096~GTPase activator activity	32	2.45776	0.00627266	2.14595
GOTERM_BP_FAT	GO:0008104~protein localization	95	7.29647	0.00645819	1.55673
GOTERM_BP_FAT	GO:0006796~phosphate metabolic process	103	7.91091	0.00664899	1.52997
GOTERM_BP_FAT	GO:0006793~phosphorus metabolic process	103	7.91091	0.00664899	1.52997
GOTERM_BP_FAT	GO:0016310~phosphorylation	89	6.83564	0.00731772	1.6079
GOTERM_BP_FAT	GO:0051056~regulation of small GTPase mediated signal transduction	38	2.91859	0.00758022	2.17942
GOTERM_CC_FAT	GO:0031967~organelle envelope	67	5.14593	0.00779195	1.59134
GOTERM_CC_FAT	GO:0031975~envelope	67	5.14593	0.00780109	1.58622
GOTERM_BP_FAT	GO:0046907~intracellular transport	74	5.68356	0.0122879	1.62789
GOTERM_BP_FAT	GO:0006605~protein targeting	33	2.53456	0.0127968	2.21837
GOTERM_CC_FAT	GO:0042995~cell projection	72	5.52995	0.0140709	1.52117
GOTERM_MF_FAT	GO:0050662~coenzyme binding	27	2.07373	0.0156083	2.20078
SP_PIR_KEYWORDS	golgi apparatus	62	4.7619	0.0189116	1.57101
GOTERM_MF_FAT	GO:0008092~cytoskeletal protein binding	56	4.30108	0.0195242	1.63927
GOTERM_MF_FAT	GO:0048037~cofactor binding	33	2.53456	0.0220199	1.95527
UP_SEQ_FEATURE	active site:Proton acceptor	73	5.60676	0.0250325	1.64375
GOTERM_CC_FAT	GO:0005740~mitochondrial envelope	47	3.60983	0.0280544	1.65182
GOTERM_CC_FAT	GO:0044455~mitochondrial membrane part	20	1.5361	0.0282356	2.35613
GOTERM_CC_FAT	GO:0019866~organelle inner membrane	39	2.99539	0.0292483	1.74561
GOTERM_CC_FAT	GO:0016591~DNA-directed RNA polymerase II, holoenzyme	15	1.15207	0.0299057	2.727
SP_PIR_KEYWORDS	wd repeat	34	2.61137	0.0301322	1.83542
SP_PIR_KEYWORDS	ubl conjugation pathway	54	4.14747	0.0303837	1.58067
GOTERM_CC_FAT	GO:0030424~axon	23	1.76651	0.0304105	2.13015
GOTERM_CC_FAT	GO:0000151~ubiquitin ligase complex	16	1.22888	0.0313117	2.61792
SP_PIR_KEYWORDS	Aminoacyl-tRNA synthetase	10	0.768049	0.0319907	3.82033
SP_PIR_KEYWORDS	kinase	69	5.29954	0.0320495	1.49426
GOTERM_CC_FAT	GO:0031966~mitochondrial membrane	44	3.37942	0.035152	1.64451
SP_PIR_KEYWORDS	ligase	36	2.76498	0.0393707	1.75861
UP_SEQ_FEATURE	nucleotide phosphate-binding region:ATP	97	7.45008	0.0403076	1.49395
SP_PIR_KEYWORDS	transport	143	10.9831	0.0495454	1.27581
