# Supplementary material for: Genome-wide identification of splicing QTLs in the human brain and their enrichment among schizophrenia-associated loci
Source: Nat Commun. 2017 Feb 27;8:14519. doi: 10.1038/ncomms14519 (PMC5333373; doi:10.1038/ncomms14519)
Supplement: Supplementary Data 3 — Detailed result of enrichment analyses of SQTL SNPs among binding sites for 6S TF [file ncomms14519-s4.xlsx]

## Sheet: Suppl_Data3
Supplementary Data 3. Detailed results of enrichment analyses of sQTL SNPs among binding sites for 65 TF
TF	Uncorrected P	Bonferroni- corrected P	Odds Ratio	# sQTL SNPs		# non-sQTL SNPs
				within binding sites	not within binding sites	within binding sites	not within binding sites
POLR2A	1.08476e-08	7.05097e-07	1.84783	116	1423	2031	46037
PHF8	1.39011e-08	9.0357e-07	4.07183	26	1513	202	47866
SIN3A	1.01844e-06	6.61985e-05	2.41497	42	1497	552	47516
CHD1	6.05165e-06	0.000393357	3.21263	22	1517	216	47852
ELF1	7.32299e-05	0.00475994	2.2191	33	1506	470	47598
MXI1	8.67872e-05	0.00564117	2.25713	32	1507	448	47620
GABPB1	0.000169298	0.0110044	2.54369	23	1516	285	47783
REST	0.00034141	0.0221917	2.00713	34	1505	535	47533
RFX5	0.000413049	0.0268482	2.62166	18	1521	216	47852
MYC	0.000441603	0.0287042	1.67944	56	1483	1057	47011
E2F1	0.000457087	0.0297107	2.5975	18	1521	218	47850
ZNF263	0.000628659	0.0408628	2.22378	24	1515	340	47728
NFIC	0.000642872	0.0417867	2.01333	30	1509	470	47598
HDAC2	0.000701358	0.0455883	2.29246	23	1516	316	47752
YY1	0.00110929	0.0721035	1.81678	37	1502	643	47425
TAF1	0.00154067	0.100143	1.94913	29	1510	469	47599
MAZ	0.00168767	0.109698	1.86235	33	1506	559	47509
ATF2	0.00238235	0.154853	2.17673	20	1519	289	47779
RBBP5	0.00362955	0.235921	2.05502	20	1519	306	47762
ZBTB7A	0.00468966	0.304828	2.30923	15	1524	204	47864
RCOR1	0.00538233	0.349852	1.79441	29	1510	509	47559
TBP	0.00542105	0.352368	1.79086	29	1510	510	47558
PML	0.00552046	0.35883	2.04822	20	1519	307	47761
E2F6	0.00627518	0.407887	2.15369	17	1522	248	47820
MAX	0.00676895	0.439982	1.54804	46	1493	938	47130
CHD2	0.00815017	0.529761	1.85443	22	1517	373	47695
JUND	0.0127598	0.829386	1.5337	40	1499	822	47246
MAFF	0.0177851	1	1.94513	15	1524	242	47826
USF1	0.0180543	1	1.67223	25	1514	470	47598
RUNX3	0.0184557	1	1.60807	30	1509	587	47481
ZNF143	0.0241226	1	1.68986	22	1517	409	47659
FOXM1	0.0283047	1	1.79296	16	1523	280	47788
POU2F2	0.0304946	1	1.86761	15	1524	252	47816
FOXP2	0.0316522	1	1.84555	15	1524	255	47813
FOXA2	0.0347137	1	1.73765	17	1522	307	47761
SPI1	0.0596703	1	1.53801	22	1517	449	47619
FOSL2	0.0622714	1	1.585	20	1519	396	47672
EGR1	0.0751914	1	1.6132	16	1523	311	47757
SP1	0.0897402	1	1.45613	22	1517	474	47594
TRIM28	0.105276	1	1.47376	21	1518	447	47621
MAFK	0.128328	1	1.42148	19	1520	419	47649
NFKB1	0.140774	1	1.39636	20	1519	449	47619
ARID3A	0.149333	1	1.52143	12	1527	247	47821
TEAD4	0.231771	1	1.27784	23	1516	564	47504
TCF7L2	0.262387	1	1.26741	21	1518	519	47549
FOS	0.279124	1	0.791846	26	1513	1021	47047
GATA2	0.301004	1	0.761792	19	1520	776	47292
TBL1XR1	0.308144	1	1.33642	12	1527	281	47787
STAT3	0.355009	1	0.75324	15	1524	620	47448
FOXA1	0.436654	1	1.18065	25	1514	663	47405
CEBPB	0.467685	1	1.12968	36	1503	998	47070
BHLHE40	0.490107	1	1.17489	16	1523	426	47642
EBF1	0.496668	1	0.76694	11	1528	447	47621
EZH2	0.508591	1	0.737433	7	1532	296	47772
RAD21	0.558713	1	0.857409	24	1515	872	47196
TCF12	0.583846	1	1.14771	16	1523	436	47632
CTCF	0.593399	1	1.07639	49	1490	1425	46643
EP300	0.682671	1	1.06219	42	1497	1237	46831
JUN	0.706592	1	1.0842	18	1521	519	47549
PAX5	0.740479	1	1.06638	10	1529	293	47775
TFAP2C	0.862418	1	1.03366	9	1530	272	47796
NR3C1	0.876559	1	1.01963	11	1528	337	47731
GATA3	0.894958	1	1.0076	15	1524	465	47603
SMC3	0.898598	1	1.00352	16	1523	498	47570
GATA1	1	1	0.935494	8	1531	267	47801
